# Supplementary material for: Molecular Typing of Ukrainian Bacillus anthracis Strains by Combining Whole-Genome Sequencing Techniques
Source: Microorganisms. 2022 Feb 17;10(2):461. doi: 10.3390/microorganisms10020461 (PMC8875922; doi:10.3390/microorganisms10020461)
Supplement: Supplementary file 1 [file microorganisms-10-00461-s001.zip]

Archive with 5 entries (5 files):
- Table S1 - Average nucleotide identity of foreign strains to B. anthracis Ames Ancestor.xlsx
- Table S2 - Metadata of foreign B. anthracis strains.xlsx
- Table S3 - Gene annotations predicted in Ukrainian strain genomes.xlsx
- Table S4 - cgSNP distance table.xlsx
- Table S5 - MLVA profiles of Ukrainian strains and strains from wider neighbouring regions.xlsx
