# Supplementary material for: Molecular Typing of Ukrainian Bacillus anthracis Strains by Combining Whole-Genome Sequencing Techniques
Source: Microorganisms. 2022 Feb 17;10(2):461. doi: 10.3390/microorganisms10020461 (PMC8875922; doi:10.3390/microorganisms10020461)
Supplement: Supplementary file 1 [file microorganisms-10-00461-s001.zip › Table S1 - Average nucleotide identity of foreign strains to B. anthracis Ames Ancestor.xlsx]

## Sheet: Table S1
Accession number	ANI (%)	Bidirectional fragment mapping	Total query fragments
DRR128190	99.9839	1796	1800
DRR150094	99.9869	675	679
ERR3170362	99.9837	1790	1793
ERR3170363	99.9847	1798	1800
ERR3170365	99.9844	1796	1799
GCA_000747335.1	99.971	1740	1742
GCA_003860145.1	99.976	1786	1787
GCF_000167235.1	99.9556	1810	1814
GCF_000167255.1	99.926	1748	1768
GCF_000167275.1	99.9784	1795	1801
GCF_000167295.1	99.9382	1783	1790
GCF_000181675.2	99.9837	1785	1805
GCF_000310045.1	99.987	1792	1792
GCF_000359465.1	99.9754	1710	1710
GCF_000534935.2	99.9797	1826	1830
GCF_000583105.1	99.9445	1827	1827
GCF_000782995.1	99.9134	1732	1734
GCF_000831505.1	99.9914	1833	1833
GCF_000832425.1	99.9836	1794	1800
GCF_000832465.1	99.9766	1828	1833
GCF_000832585.1	99.9815	1759	1764
GCF_000832635.1	99.9911	1797	1802
GCF_001277955.1	99.9913	1833	1833
GCF_002019425.1	99.9856	1761	1762
GCF_002980615.3	99.9861	1740	1743
GCF_003064045.1	99.9585	1797	1803
SRR10019501	99.9833	1731	1733
SRR10382375	99.9863	1805	1808
SRR10382381	99.9867	1806	1809
SRR10382383	99.9851	1806	1808
SRR10382391	99.9846	1738	1740
SRR10382395	99.987	1807	1810
SRR10382396	99.9858	1805	1807
SRR10382397	99.9862	1746	1749
SRR10382398	99.985	1805	1808
SRR10743066	99.9575	1799	1803
SRR12435821	99.983	1774	1777
SRR12435822	99.9858	1787	1789
SRR12435830	99.9823	1800	1817
SRR12560169	99.9854	1794	1798
SRR1285612	99.9829	1791	1795
SRR1999417	99.9856	1795	1799
SRR1999710	99.9844	1792	1794
SRR1999712	99.9858	1790	1792
SRR1999717	99.9861	1800	1804
SRR1999718	99.986	1797	1801
SRR1999719	99.9856	1800	1803
SRR2071845	99.9868	1801	1806
SRR2071866	99.9818	1731	1735
SRR2071869	99.9814	1769	1771
SRR2071881	99.9803	1783	1785
SRR2094250	99.9803	1757	1759
SRR2094272	99.9775	1781	1783
SRR2968136	99.9857	1762	1766
SRR2968139	99.9856	1797	1801
SRR2968140	99.9831	1795	1811
SRR2968154	99.9847	1792	1795
SRR2968155	99.9805	1783	1792
SRR2968159	99.9871	1792	1795
SRR2968166	99.9763	1788	1790
SRR2968169	99.9853	1762	1763
SRR2968176	99.9868	1791	1793
SRR2968178	99.983	1792	1794
SRR2968179	99.9843	1793	1795
SRR2968190	99.9842	1801	1804
SRR2968197	99.9863	1800	1803
SRR2968200	99.9849	1795	1796
SRR2968201	99.9844	1791	1793
SRR2968203	99.984	1790	1791
SRR2968204	99.986	1793	1795
SRR2968205	99.9849	1788	1791
SRR2968206	99.9829	1799	1800
SRR2968211	99.9848	1792	1793
SRR5409204	99.995	1763	1767
SRR5810957	99.9453	1786	1790
