# Supplementary material for: Molecular Typing of Ukrainian Bacillus anthracis Strains by Combining Whole-Genome Sequencing Techniques
Source: Microorganisms. 2022 Feb 17;10(2):461. doi: 10.3390/microorganisms10020461 (PMC8875922; doi:10.3390/microorganisms10020461)
Supplement: Supplementary file 1 [file microorganisms-10-00461-s001.zip › Table S2 - Metadata of foreign B. anthracis strains.xlsx]

## Sheet: Strains Global phylogeny
Strain name	Accession number	Year	Country	Source	canSNP group*	Nickname group*
K4834	SRR2071866	1994	Australia	Cattle	A.Br.014	Aust94
A0083	SRR2968155	missing data	Germany	Soil	A.Br.014	Aust94
CZC5	GCF_000534935.2	2011	Zambia	Soil	A.Br.034	Ancient A
K3	GCF_000832465.1	missing data	South Africa	Human	A.Br.034	Ancient A
Vollum	GCF_000167275.1	missing data	missing data	missing data	A.Br.047	Vollum
K8215	SRR2071881	1996	Argentinia	Cattle	A.Br.054	V770
A0081	SRR2968190	1998	Germany	Soil	A.Br.054	V770
Sterne	GCF_000832635.1	missing data	USA	missing data	A.Br.075	Sterne
Tsiankovskii-I	GCF_000181675.2	missing data	Russia	missing data	A.Br.105	Tsiankovskii
A11193	SRR2968197	missing data	Bulgaria	Cattle	A.Br.105	Tsiankovskii
STI1	GCF_002980615.3	1970	Russia	missing data	A.Br.118	STI
A0417	SRR2968205	missing data	Hungary	missing data	A.Br.118	STI
Pasteur	GCF_000832585.1	missing data	N/A	Cat	A.Br.127	Pasteur
BUL 31	SRR10382375	1960/1980	Bulgaria	Soil	A.Br.127	Pasteur
Carbosap	GCF_000310045.1	missing data	missing data	missing data	A.Br.133	Carbosap
A0893	SRR2968211	1996	Italy	Goat	A.Br.137	NA
BIM_Pollino	GCF_000831505.1	2014	Italy	Cattle	A.Br.144	NA
Scotland_474	SRR2094250	2006	United Kingdom	Animal hide	A.Br.153	NA
PAK-1	GCF_000832425.1	1978	Pakistan	Sheep	A.Br.161	Heroin
A4622	SRR1999710	2013	United Kingdom	Human	A.Br.161	Heroin
BC031	SRR5810957	1982	Russia	missing data	B.Br.002	B Branch
A24	GCF_003064045.1	1972	Slovakia	Cattle	B.Br.004	B Branch
2000031052	GCF_000782995.1	1956	USA	Cattle	C.Br.001	C Branch
BF1	SRR10743066	2009	Germany	Cow	B.Br.003	B Branch
A0401	SRR2968204	missing data	France	Cattle	A.Br.011/160	NA
A0150	SRR2968200	1995	Turkey	Human	A.Br.126	NA
A0245	SRR2968159	missing data	Turkey	Cattle	A.Br.008/011	NA
Shikan-NIID	DRR150094	1928	Japan	missing data	A.Br.081	Ames
A0464	SRR2968166	missing data	Indonesia	Cattle	A.Br.047	Vollum
A0853	SRR2968176	1999	Italy	Cattle	A.Br.140	NA
A0303	SRR2968201	missing data	Canada	Cattle	A.Br.009	WNA
A1055	GCF_000167255.1	missing data	missing data	missing data	C.Br.001	C Branch
CNEVA-9066	GCF_000167235.1	missing data	missing data	missing data	B.Br.003	B Branch
SVA11	GCF_000583105.1	missing data	missing data	missing data	B.Br.003	B Branch
Kruger_B	GCF_000167295.1	missing data	South Africa	missing data	B.Br.003	B Branch
Gmb1	GCF_000359465.1	missing data	Gambia	missing data	A.Br.148	NA
Ames	GCF_000008445.1	missing data	USA	Soil	A.Br.081	Ames
FDAARGOS_341	SRR5409204	2015	USA	Anthrax Spore Vaccine	A.Br.075	Sterne
					*according to Sahl et al. 2016

## Sheet: Strains ABr008_009
Strain name	Accession number	Year	Country	Source	Remark	canSNP group*	Nickname group*	cgMLST Good Targets (%)
Tsiankovskii-I	GCF_000181675.2	missing data	Russia	missing data		A.Br.105	Tsiankovskii	99.2
Carbosap	GCF_000310045.1	missing data	Italy	missing data	Livestock vaccine	A.Br.133	Carbosap	99.2
BIM_Pollino	GCF_000831505.1	2014	Italy	Cattle		A.Br.144	NA	100
Larissa	GCF_001277955.1	2012	Greece	Sheep		A.Br.105	Tsiankovskii	99.8
Ba-8884/94-Geo	GCF_002019425.1	1994	Georgia	Human		A.Br.118	STI	99.6
STI1	GCF_002980615.3	1970	Russia	missing data	Laboratory strain	A.Br.118	STI	99.3
Cvac02	GCA_000747335.1	2012	China	Vaccine	Veterinary Bacillus anthracis vaccine	A.Br.105	Tsiankovskii	92.8
Gumma1	DRR128190	missing data	Japan	missing data	Isolated from animal	A.Br.105	Tsiankovskii	99.3
B-a-3Ya	ERR3170362	2016	Russia	Soil		NA	NA	99.2
B-a-4Ya	ERR3170363	2016	Russia	Soil		NA	NA	99.5
B-a-1056_51	ERR3170365	1993	Russia	missing data		NA	NA	99.3
81/1	GCA_003860145.1	1979	Russia	Human		NA	NA	95.1
PAK-1	GCF_000832425.1	1978	Pakistan	Sheep		A.Br.161	Heroin	99.6
Pasteur	GCF_000832585.1	missing data	missing data	Cat		A.Br.127	Pasteur	98.9
A0897	SRR1285612	2000	Ethiopia	Donkey		A.Br.161	Heroin	99.7
A0264	SRR1999417	1984	Turkey	Human		A.Br.161	Heroin	99.5
A4622	SRR1999710	2013	United Kingdom	Human		A.Br.161	Heroin	99.6
A4624	SRR1999712	2012	United Kingdom	Human		A.Br.161	Heroin	99.6
A4567	SRR1999717	2012	Denmark	Human		A.Br.161	Heroin	99.6
A4568	SRR1999718	2000	Norway	Human		A.Br.161	Heroin	99.6
A4571	SRR1999719	2012	Germany	Human		A.Br.161	Heroin	99.6
K2129	SRR2071845	1997	China	missing data		A.Br.118	STI	99.7
K3974	SRR2071869	1995	Slovakia	missing data		A.Br.105	Tsiankovskii	99
Scotland_474	SRR2094250	2006	United Kingdom	Animal hide		A.Br.153	NA	99.2
London_500	SRR2094272	2006	United Kingdom	Animal hide		A.Br.153	NA	99.2
A0241	SRR2968136	missing data	Turkey	Goat		NA	NA	99.6
A1032	SRR2968139	missing data	Albania	Goat		A.Br.105	Tsiankovskii	99.6
A1035	SRR2968140	missing data	Albania	Sheep		A.Br.105	Tsiankovskii	99.6
A0062	SRR2968154	missing data	Poland	missing data		A.Br.105	Tsiankovskii	99.3
A0245	SRR2968159	missing data	Turkey	Cattle		A.Br.008/011	NA	99.7
A0485	SRR2968169	missing data	Russia	missing data	STI-89	A.Br.118	STI	99.6
A0860	SRR2968178	1984	Italy	Sheep		A.Br.144	NA	99.6
A0862a	SRR2968179	1984	Italy	Sheep		A.Br.137	NA	99.7
A11193	SRR2968197	missing data	Bulgaria	Cattle		A.Br.105	Tsiankovskii	99.5
A0150	SRR2968200	1995	Turkey	Human		NA	NA	99.7
A0362	SRR2968203	missing data	Norway	Cattle		A.Br.105	Tsiankovskii	99.3
A0401	SRR2968204	missing data	France	Cattle		A.Br.011/160	NA	99.8
A0417	SRR2968205	missing data	Hungary	missing data		A.Br.118	STI	99.6
A0628	SRR2968206	1981	China	Soil		A.Br.105	Tsiankovskii	99.4
A0893	SRR2968211	1996	Italy	Goat		A.Br.137	NA	99.7
ATCC 240	SRR10019501	missing data	USA	missing data	Decades old lyophilate stock in glass vial, deposited at ATCC pre-1931	NA	NA	99.5
BUL 31	SRR10382375	1960/1980	Bulgaria	Soil		A.Br.127	Pasteur	99.7
A182	SRR10382381	2008	France	Cattle		NA	NA	99.8
BUL 16	SRR10382383	1960/1980	Bulgaria	Soil		NA	NA	99.7
373	SRR10382391	1962	missing data	missing data		NA	NA	99.6
A166	SRR10382395	1984	France	Cattle		NA	NA	99.8
4-IZSLT	SRR10382396	missing data	Italy	missing data		NA	NA	99.7
3016	SRR10382397	1936	Iran	Cattle		A.Br.161	Heroin	99.7
A87	SRR10382398	1951	Germany	missing data		A.Br.127	Pasteur	99.7
BA0661	SRR12435821	2014	Italy	Cattle		A.Br.144	NA	99.6
BA0441	SRR12435822	2012	Italy	Cattle		NA	NA	99.7
BA0152	SRR12435830	2009	Italy	Cattle		NA	NA	99.6
KZ-113	SRR12560169	2009	Kazakhstan	Cattle		NA	NA	99.4
KZ47	SRR16079450	missing data	Kazakhstan	missing data		A.Br.105	Tsiankovskii	-
KZ85	SRR16079499	missing data	Kazakhstan	missing data		A.Br.106	Tsiankovskii	-
A11194	SRR2968186	missing data	Bulgaria	Cattle		A.Br.107	Tsiankovskii	-
R067-04	SRR10382406	1960/1979	Bulgaria	Soil		A.Br.108	Tsiankovskii	-
						*according to Sahl et al. 2016, Abdel-Glil et al. 2021, Shevtsov et al. 2021
