# Supplementary material for: Molecular Typing of Ukrainian Bacillus anthracis Strains by Combining Whole-Genome Sequencing Techniques
Source: Microorganisms. 2022 Feb 17;10(2):461. doi: 10.3390/microorganisms10020461 (PMC8875922; doi:10.3390/microorganisms10020461)
Supplement: Supplementary file 1 [file microorganisms-10-00461-s001.zip › Table S3 - Gene annotations predicted in Ukrainian strain genomes.xlsx]

## Sheet: Overview
Strain	CDS	rRNA	tRNA	tmRNA
BA-C10-CHER	5735	33	96	1
BA-D12-MEL	5732	33	96	1
BA-C12-SU	5733	33	96	1
BA-S12-SU	5732	33	96	1

## Sheet: BA-C10-CHER
locus_tag	ftype	length_bp	gene	EC_number	COG	product
20RA21851_00001	CDS	1341	dnaA_1		COG0593	Chromosomal replication initiator protein DnaA
20RA21851_00002	CDS	1140	dnaN_1		COG0592	Beta sliding clamp
20RA21851_00003	CDS	213				hypothetical protein
20RA21851_00004	CDS	1128	recF		COG1195	DNA replication and repair protein RecF
20RA21851_00005	CDS	1929	gyrB	5.6.2.2	COG0187	DNA gyrase subunit B
20RA21851_00006	CDS	2472	gyrA	5.6.2.2	COG0188	DNA gyrase subunit A
20RA21851_00007	rRNA	1550				16S ribosomal RNA
20RA21851_00008	tRNA	77				tRNA-Ile(gat)
20RA21851_00009	tRNA	76				tRNA-Ala(tgc)
20RA21851_00010	rRNA	2920				23S ribosomal RNA
20RA21851_00011	rRNA	109				5S ribosomal RNA
20RA21851_00012	CDS	918				hypothetical protein
20RA21851_00013	CDS	1464	guaB	1.1.1.205	COG0516	Inosine-5'-monophosphate dehydrogenase
20RA21851_00014	CDS	1317	dacA_1	3.4.16.4	COG1686	D-alanyl-D-alanine carboxypeptidase DacA
20RA21851_00015	CDS	888	pdxS	4.3.3.6	COG0214	Pyridoxal 5'-phosphate synthase subunit PdxS
20RA21851_00016	CDS	591	pdxT	4.3.3.6	COG0311	Pyridoxal 5'-phosphate synthase subunit PdxT
20RA21851_00017	CDS	1275	serS	6.1.1.11		Serine--tRNA ligase
20RA21851_00018	tRNA	93				tRNA-Ser(tga)
20RA21851_00019	CDS	393				hypothetical protein
20RA21851_00020	CDS	669	dck	2.7.1.74	COG1428	Deoxyadenosine/deoxycytidine kinase
20RA21851_00021	CDS	636	dgk	2.7.1.113	COG1428	Deoxyguanosine kinase
20RA21851_00022	CDS	540	entB	6.3.2.14	COG1535	Enterobactin synthase component B
20RA21851_00023	CDS	501	tadA_1	3.5.4.33	COG0590	tRNA-specific adenosine deaminase
20RA21851_00024	CDS	1689	ruvB_1	3.6.4.12		Holliday junction ATP-dependent DNA helicase RuvB
20RA21851_00025	CDS	330			COG0718	Nucleoid-associated protein
20RA21851_00026	CDS	597	recR		COG0353	Recombination protein RecR
20RA21851_00027	CDS	222				hypothetical protein
20RA21851_00028	CDS	270				hypothetical protein
20RA21851_00029	rRNA	1550				16S ribosomal RNA
20RA21851_00030	tRNA	77				tRNA-Ile(gat)
20RA21851_00031	tRNA	76				tRNA-Ala(tgc)
20RA21851_00032	rRNA	2920				23S ribosomal RNA
20RA21851_00033	rRNA	109				5S ribosomal RNA
20RA21851_00034	CDS	180	csfB			Anti-sigma-G factor Gin
20RA21851_00035	CDS	1422	speA_1	4.1.1.19	COG1982	Arginine decarboxylase
20RA21851_00036	CDS	627	tmk	2.7.4.9	COG0125	Thymidylate kinase
20RA21851_00037	CDS	984				hypothetical protein
20RA21851_00038	CDS	828				hypothetical protein
20RA21851_00039	CDS	351	yabA		COG4467	Initiation-control protein YabA
20RA21851_00040	CDS	741	yfiC	2.1.1.223		tRNA1(Val) (adenine(37)-N6)-methyltransferase
20RA21851_00041	CDS	291				hypothetical protein
20RA21851_00042	CDS	876	rsmI	2.1.1.198	COG0313	Ribosomal RNA small subunit methyltransferase I
20RA21851_00043	CDS	285	abrB_1		COG2002	Transition state regulatory protein AbrB
20RA21851_00044	CDS	1983	metG_1	6.1.1.10		Methionine--tRNA ligase
20RA21851_00045	CDS	768	dtd3	3.1.1.96		D-aminoacyl-tRNA deacylase
20RA21851_00046	CDS	558	rnmV_1	3.1.26.8	COG1658	Ribonuclease M5
20RA21851_00047	CDS	879	rsmA	2.1.1.182	COG0030	Ribosomal RNA small subunit methyltransferase A
20RA21851_00048	CDS	864	yabG	3.4.-.-		Sporulation-specific protease YabG
20RA21851_00049	CDS	261	veg		COG4466	Protein Veg
20RA21851_00050	CDS	159				hypothetical protein
20RA21851_00051	CDS	879	ispE	2.7.1.148	COG1947	4-diphosphocytidyl-2-C-methyl-D-erythritol kinase
20RA21851_00052	CDS	849	purR		COG0503	Pur operon repressor
20RA21851_00053	CDS	375	yabJ_1	3.5.99.10	COG0251	2-iminobutanoate/2-iminopropanoate deaminase
20RA21851_00054	CDS	294	spoVG		COG2088	Putative septation protein SpoVG
20RA21851_00055	CDS	1380	glmU			Bifunctional protein GlmU
20RA21851_00056	CDS	954	prs	2.7.6.1	COG0462	Ribose-phosphate pyrophosphokinase
20RA21851_00057	CDS	624	pth	3.1.1.29	COG0193	Peptidyl-tRNA hydrolase
20RA21851_00058	CDS	225	fin			Anti-sigma-F factor Fin
20RA21851_00059	CDS	3531	mfd	3.6.4.-		Transcription-repair-coupling factor
20RA21851_00060	CDS	537	spoVT		COG2002	Stage V sporulation protein T
20RA21851_00061	CDS	1602	murJ_1		COG2244	Lipid II flippase MurJ
20RA21851_00062	CDS	1461				hypothetical protein
20RA21851_00063	CDS	276				hypothetical protein
20RA21851_00064	CDS	309	yabP			Spore protein YabP
20RA21851_00065	CDS	654	yabQ			Spore protein YabQ
20RA21851_00066	CDS	360	divIC		COG2919	Cell division protein DivIC
20RA21851_00067	CDS	483	pnp_1	2.7.7.8		Polyribonucleotide nucleotidyltransferase
20RA21851_00068	tRNA	76				tRNA-Met(cat)
20RA21851_00069	tRNA	72				tRNA-Glu(ttc)
20RA21851_00070	CDS	2472	spoIIE	3.1.3.16	COG2208	Stage II sporulation protein E
20RA21851_00071	CDS	1431	tilS	6.3.4.19	COG0037	tRNA(Ile)-lysidine synthase
20RA21851_00072	CDS	543	hpt_1	2.4.2.8		Hypoxanthine-guanine phosphoribosyltransferase
20RA21851_00073	CDS	1902	ftsH	3.4.24.-	COG0465	ATP-dependent zinc metalloprotease FtsH
20RA21851_00074	CDS	789	coaX	2.7.1.33	COG1521	Type III pantothenate kinase
20RA21851_00075	CDS	876	hslO		COG1281	33 kDa chaperonin
20RA21851_00076	CDS	924	cysK_1	2.5.1.47	COG0031	Cysteine synthase
20RA21851_00077	CDS	1398	pabB	2.6.1.85	COG0147	Aminodeoxychorismate synthase component 1
20RA21851_00078	CDS	588	pabA_1	2.6.1.85	COG0512	Aminodeoxychorismate/anthranilate synthase component 2
20RA21851_00079	CDS	873	ilvE_1	2.6.1.42	COG0115	Branched-chain-amino-acid aminotransferase
20RA21851_00080	CDS	861	folP	2.5.1.15		Dihydropteroate synthase
20RA21851_00081	CDS	363	folB	4.1.2.25	COG1539	Dihydroneopterin aldolase
20RA21851_00082	CDS	516				hypothetical protein
20RA21851_00083	CDS	204				hypothetical protein
20RA21851_00084	CDS	999	dusB	1.3.1.-	COG0042	tRNA-dihydrouridine synthase B
20RA21851_00085	CDS	1500	lysS	6.1.1.6		Lysine--tRNA ligase
20RA21851_00086	rRNA	1550				16S ribosomal RNA
20RA21851_00087	rRNA	2920				23S ribosomal RNA
20RA21851_00088	rRNA	109				5S ribosomal RNA
20RA21851_00089	CDS	462	ctsr			Transcriptional regulator CtsR
20RA21851_00090	CDS	549	mcsA		COG3880	Protein-arginine kinase activator protein
20RA21851_00091	CDS	1065	mcsB	2.7.14.1		Protein-arginine kinase
20RA21851_00092	CDS	2436	clpC		COG0542	Negative regulator of genetic competence ClpC/MecB
20RA21851_00093	CDS	1377	radA	3.6.4.-	COG1066	DNA repair protein RadA
20RA21851_00094	CDS	1074	disA	2.7.7.85		DNA integrity scanning protein DisA
20RA21851_00095	CDS	1110	yacL	3.1.-.-	COG4956	putative PIN and TRAM-domain containing protein YacL
20RA21851_00096	CDS	681	ispD	2.7.7.60	COG1211	2-C-methyl-D-erythritol 4-phosphate cytidylyltransferase
20RA21851_00097	CDS	477	ispF	4.6.1.12	COG0245	2-C-methyl-D-erythritol 2,4-cyclodiphosphate synthase
20RA21851_00098	CDS	1458	gltX	6.1.1.17		Glutamate--tRNA ligase
20RA21851_00099	CDS	666	cysE	2.3.1.30	COG1045	Serine acetyltransferase
20RA21851_00100	CDS	1398	cysS	6.1.1.16	COG0215	Cysteine--tRNA ligase
20RA21851_00101	CDS	408	mrnC	3.1.26.-	COG1939	Mini-ribonuclease 3
20RA21851_00102	CDS	744		2.1.1.-		Putative TrmH family tRNA/rRNA methyltransferase
20RA21851_00103	CDS	513	yacP		COG3688	putative protein YacP
20RA21851_00104	CDS	657	sigH_1		COG1595	RNA polymerase sigma-H factor
20RA21851_00105	CDS	180	secE			Protein translocase subunit SecE
20RA21851_00106	CDS	534	nusG		COG0250	Transcription termination/antitermination protein NusG
20RA21851_00107	CDS	426	rplK		COG0080	50S ribosomal protein L11
20RA21851_00108	CDS	693	rplA		COG0081	50S ribosomal protein L1
20RA21851_00109	CDS	501	rplJ		COG0244	50S ribosomal protein L10
20RA21851_00110	CDS	360	rplL			50S ribosomal protein L7/L12
20RA21851_00111	CDS	600	rsmC	2.1.1.172	COG2813	Ribosomal RNA small subunit methyltransferase C
20RA21851_00112	CDS	3534	rpoB	2.7.7.6	COG0085	DNA-directed RNA polymerase subunit beta
20RA21851_00113	CDS	3612	rpoC	2.7.7.6	COG0086	DNA-directed RNA polymerase subunit beta'
20RA21851_00114	CDS	249	rplGB		COG1358	Ribosome-associated protein L7Ae-like protein
20RA21851_00115	CDS	423	rpsL		COG0048	30S ribosomal protein S12
20RA21851_00116	CDS	471	rpsG		COG0049	30S ribosomal protein S7
20RA21851_00117	CDS	2079	fusA		COG0480	Elongation factor G
20RA21851_00118	CDS	1188	tuf		COG0050	Elongation factor Tu
20RA21851_00119	CDS	309	rpsJ		COG0051	30S ribosomal protein S10
20RA21851_00120	CDS	633	rplC		COG0087	50S ribosomal protein L3
20RA21851_00121	CDS	624	rplD		COG0088	50S ribosomal protein L4
20RA21851_00122	CDS	291	rplW		COG0089	50S ribosomal protein L23
20RA21851_00123	CDS	831	rplB		COG0090	50S ribosomal protein L2
20RA21851_00124	CDS	279	rpsS		COG0185	30S ribosomal protein S19
20RA21851_00125	CDS	342	rplV		COG0091	50S ribosomal protein L22
20RA21851_00126	CDS	660	rpsC		COG0092	30S ribosomal protein S3
20RA21851_00127	CDS	435	rplP		COG0197	50S ribosomal protein L16
20RA21851_00128	CDS	201	rpmC		COG0255	50S ribosomal protein L29
20RA21851_00129	CDS	264	rpsQ		COG0186	30S ribosomal protein S17
20RA21851_00130	CDS	369	rplN		COG0093	50S ribosomal protein L14
20RA21851_00131	CDS	312	rplX			50S ribosomal protein L24
20RA21851_00132	CDS	540	rplE		COG0094	50S ribosomal protein L5
20RA21851_00133	CDS	186	rpsN1		COG0199	30S ribosomal protein S14
20RA21851_00134	CDS	399	rpsH		COG0096	30S ribosomal protein S8
20RA21851_00135	CDS	540	rplF		COG0097	50S ribosomal protein L6
20RA21851_00136	CDS	363	rplR		COG0256	50S ribosomal protein L18
20RA21851_00137	CDS	501	rpsE		COG0098	30S ribosomal protein S5
20RA21851_00138	CDS	183	rpmD			50S ribosomal protein L30
20RA21851_00139	CDS	441	rplO			50S ribosomal protein L15
20RA21851_00140	CDS	1302	secY_1			Protein translocase subunit SecY
20RA21851_00141	CDS	651	adk	2.7.4.3		Adenylate kinase
20RA21851_00142	CDS	747	map_1	3.4.11.18	COG0024	Methionine aminopeptidase 1
20RA21851_00143	CDS	219	infA		COG0361	Translation initiation factor IF-1
20RA21851_00144	CDS	114	rpmJ			50S ribosomal protein L36
20RA21851_00145	CDS	366	rpsM		COG0099	30S ribosomal protein S13
20RA21851_00146	CDS	390	rpsK			30S ribosomal protein S11
20RA21851_00147	CDS	945	rpoA	2.7.7.6	COG0202	DNA-directed RNA polymerase subunit alpha
20RA21851_00148	CDS	363	rplQ			50S ribosomal protein L17
20RA21851_00149	CDS	843	ecfA1	7.-.-.-		Energy-coupling factor transporter ATP-binding protein EcfA1
20RA21851_00150	CDS	882	ecfA2	3.6.3.-	COG1122	Energy-coupling factor transporter ATP-binding protein EcfA2
20RA21851_00151	CDS	795	ecfT_1		COG0619	Energy-coupling factor transporter transmembrane protein EcfT
20RA21851_00152	CDS	744	truA_1	5.4.99.12	COG0101	tRNA pseudouridine synthase A
20RA21851_00153	CDS	438	rplM		COG0102	50S ribosomal protein L13
20RA21851_00154	CDS	393	rpsI		COG0103	30S ribosomal protein S9
20RA21851_00155	CDS	429				hypothetical protein
20RA21851_00156	CDS	714	cwlD	3.5.1.28	COG0860	Germination-specific N-acetylmuramoyl-L-alanine amidase
20RA21851_00157	CDS	1065	salA_1		COG0489	Iron-sulfur cluster carrier protein
20RA21851_00158	CDS	618	gerD			Spore germination protein GerD
20RA21851_00159	CDS	612				hypothetical protein
20RA21851_00160	CDS	765				hypothetical protein
20RA21851_00161	CDS	219				hypothetical protein
20RA21851_00162	rRNA	1550				16S ribosomal RNA
20RA21851_00163	rRNA	2919				23S ribosomal RNA
20RA21851_00164	rRNA	109				5S ribosomal RNA
20RA21851_00165	tRNA	75				tRNA-Asn(gtt)
20RA21851_00166	tRNA	73				tRNA-Thr(ggt)
20RA21851_00167	tRNA	75				tRNA-Glu(ttc)
20RA21851_00168	tRNA	76				tRNA-Val(tac)
20RA21851_00169	tRNA	84				tRNA-Tyr(gta)
20RA21851_00170	tRNA	75				tRNA-Gln(ttg)
20RA21851_00171	tRNA	76				tRNA-Lys(ttt)
20RA21851_00172	tRNA	72				tRNA-Gly(gcc)
20RA21851_00173	tRNA	73				tRNA-Ala(tgc)
20RA21851_00174	CDS	210	garK_1	2.7.1.165	COG1929	Glycerate 2-kinase
20RA21851_00175	CDS	987	garK_2	2.7.1.165	COG1929	Glycerate 2-kinase
20RA21851_00176	CDS	894	rocF	3.5.3.1		Arginase
20RA21851_00177	CDS	822	cdaA	2.7.7.85	COG1624	Cyclic di-AMP synthase CdaA
20RA21851_00178	CDS	1491	cdaR_1		COG4856	CdaA regulatory protein CdaR
20RA21851_00179	CDS	1347	glmM	5.4.2.10	COG1109	Phosphoglucosamine mutase
20RA21851_00180	CDS	1803	glmS	2.6.1.16	COG0449	Glutamine--fructose-6-phosphate aminotransferase [isomerizing]
20RA21851_00181	CDS	810		3.-.-.-		putative hydrolase
20RA21851_00182	CDS	732	rspR_1		COG1802	HTH-type transcriptional repressor RspR
20RA21851_00183	CDS	531	xylB_1	2.7.1.17	COG1070	Xylulose kinase
20RA21851_00184	CDS	1002	xylB_2	2.7.1.17	COG1070	Xylulose kinase
20RA21851_00185	CDS	1347	gntT_1		COG2610	High-affinity gluconate transporter
20RA21851_00186	CDS	1410	gndA	1.1.1.44	COG0362	6-phosphogluconate dehydrogenase, NADP(+)-dependent, decarboxylating
20RA21851_00187	CDS	1965	dpp5	3.4.14.-	COG1506	Dipeptidyl-peptidase 5
20RA21851_00188	CDS	567				hypothetical protein
20RA21851_00189	CDS	507				hypothetical protein
20RA21851_00190	CDS	915				hypothetical protein
20RA21851_00191	CDS	492	sigH_2		COG1595	ECF RNA polymerase sigma factor SigH
20RA21851_00192	CDS	963				hypothetical protein
20RA21851_00193	CDS	342				hypothetical protein
20RA21851_00194	CDS	102				hypothetical protein
20RA21851_00195	CDS	636	fabG_1	1.1.1.100		3-oxoacyl-[acyl-carrier-protein] reductase FabG
20RA21851_00196	CDS	669	metP_1		COG2011	Methionine import system permease protein MetP
20RA21851_00197	CDS	1041	metN_1	3.6.3.-	COG1135	Methionine import ATP-binding protein MetN
20RA21851_00198	CDS	813	metQ_1		COG1464	D-methionine-binding lipoprotein MetQ
20RA21851_00199	CDS	909	tdh_1	1.1.1.103		L-threonine 3-dehydrogenase
20RA21851_00200	CDS	765				hypothetical protein
20RA21851_00201	CDS	1437	dprE1	1.1.98.3	COG0277	Decaprenylphosphoryl-beta-D-ribose oxidase
20RA21851_00202	CDS	534	mdtG			Multidrug resistance protein MdtG
20RA21851_00203	CDS	1722				hypothetical protein
20RA21851_00204	CDS	1197	bcr			Bicyclomycin resistance protein
20RA21851_00205	CDS	501				hypothetical protein
20RA21851_00206	CDS	216				hypothetical protein
20RA21851_00207	CDS	918	dppB		COG0601	Dipeptide transport system permease protein DppB
20RA21851_00208	CDS	1005	dppC_1		COG1173	Dipeptide transport system permease protein DppC
20RA21851_00209	CDS	1011	oppD_1		COG0444	Oligopeptide transport ATP-binding protein OppD
20RA21851_00210	CDS	774	oppF_1		COG4608	Oligopeptide transport ATP-binding protein OppF
20RA21851_00211	CDS	1611	dppE_1		COG4166	Dipeptide-binding protein DppE
20RA21851_00212	CDS	468				hypothetical protein
20RA21851_00213	CDS	900	rhaS_1			HTH-type transcriptional activator RhaS
20RA21851_00214	CDS	192				hypothetical protein
20RA21851_00215	CDS	348				hypothetical protein
20RA21851_00216	CDS	1641	dppE_2		COG4166	Dipeptide-binding protein DppE
20RA21851_00217	CDS	1641	dppE_3		COG4166	Dipeptide-binding protein DppE
20RA21851_00218	CDS	834	yvgN	1.1.1.-	COG0656	Glyoxal reductase
20RA21851_00219	CDS	738	proC_1	1.5.1.2		Pyrroline-5-carboxylate reductase
20RA21851_00220	CDS	651	pnuC		COG3201	Nicotinamide riboside transporter PnuC
20RA21851_00221	CDS	852	glcU_1		COG4975	Glucose uptake protein GlcU
20RA21851_00222	CDS	690	modB		COG4149	Molybdenum transport system permease protein ModB
20RA21851_00223	CDS	255	modA		COG0725	Molybdate-binding protein ModA
20RA21851_00224	CDS	567				hypothetical protein
20RA21851_00225	CDS	921				hypothetical protein
20RA21851_00226	CDS	102				hypothetical protein
20RA21851_00227	CDS	102				hypothetical protein
20RA21851_00228	CDS	867	gltR_1		COG0583	HTH-type transcriptional regulator GltR
20RA21851_00229	CDS	969				hypothetical protein
20RA21851_00230	CDS	141				hypothetical protein
20RA21851_00231	CDS	96				hypothetical protein
20RA21851_00232	CDS	606	plsC	2.3.1.-	COG0204	1-acyl-sn-glycerol-3-phosphate acyltransferase
20RA21851_00233	CDS	102				hypothetical protein
20RA21851_00234	CDS	978	ccpB_1			Catabolite control protein B
20RA21851_00235	CDS	330				hypothetical protein
20RA21851_00236	CDS	837				hypothetical protein
20RA21851_00237	CDS	357				hypothetical protein
20RA21851_00238	CDS	114				hypothetical protein
20RA21851_00239	CDS	765	yjjV	3.1.-.-	COG0084	putative metal-dependent hydrolase YjjV
20RA21851_00240	CDS	1650				hypothetical protein
20RA21851_00241	CDS	534				hypothetical protein
20RA21851_00242	CDS	885				hypothetical protein
20RA21851_00243	CDS	123				hypothetical protein
20RA21851_00244	CDS	1881	yheS		COG0488	putative ABC transporter ATP-binding protein YheS
20RA21851_00245	CDS	198				hypothetical protein
20RA21851_00246	CDS	111				hypothetical protein
20RA21851_00247	CDS	1680	appA_1			Oligopeptide-binding protein AppA
20RA21851_00248	CDS	957	gsiC_1		COG0601	Glutathione transport system permease protein GsiC
20RA21851_00249	CDS	924	oppC_1		COG1173	Oligopeptide transport system permease protein OppC
20RA21851_00250	CDS	981	oppD_2		COG0444	Oligopeptide transport ATP-binding protein OppD
20RA21851_00251	CDS	966	oppF_2		COG4608	Oligopeptide transport ATP-binding protein OppF
20RA21851_00252	CDS	681	ywpJ_1	3.1.3.-	COG0561	Phosphatase YwpJ
20RA21851_00253	CDS	231	ywtE_1	3.1.3.104	COG0561	5-amino-6-(5-phospho-D-ribitylamino)uracil phosphatase YwtE
20RA21851_00254	CDS	108				hypothetical protein
20RA21851_00255	CDS	108				hypothetical protein
20RA21851_00256	CDS	108				hypothetical protein
20RA21851_00257	CDS	108				hypothetical protein
20RA21851_00258	CDS	111				hypothetical protein
20RA21851_00259	CDS	1119	hpd	1.13.11.27	COG3185	4-hydroxyphenylpyruvate dioxygenase
20RA21851_00260	CDS	957	yisK_1		COG0179	putative protein YisK
20RA21851_00261	CDS	1173	hmgA	1.13.11.5		Homogentisate 1,2-dioxygenase
20RA21851_00262	CDS	1272	mdrP_1			Na(+), Li(+), K(+)/H(+) antiporter
20RA21851_00263	CDS	477	ddl_1	6.3.2.4		D-alanine--D-alanine ligase
20RA21851_00264	CDS	276	ddl_2	6.3.2.4		D-alanine--D-alanine ligase
20RA21851_00265	CDS	1377	murF_1	6.3.2.10	COG0770	UDP-N-acetylmuramoyl-tripeptide--D-alanyl-D-alanine ligase
20RA21851_00266	CDS	1587	cshA	3.6.4.13	COG0513	DEAD-box ATP-dependent RNA helicase CshA
20RA21851_00267	CDS	963	uvsE_1	3.-.-.-	COG4294	UV DNA damage endonuclease
20RA21851_00268	CDS	573	glpG	3.4.21.105		Rhomboid protease GlpG
20RA21851_00269	CDS	360	acpS	2.7.8.7	COG0736	Holo-[acyl-carrier-protein] synthase
20RA21851_00270	CDS	1014	ydcC		COG2834	Sporulation protein YdcC
20RA21851_00271	CDS	1170	alr	5.1.1.1		Alanine racemase
20RA21851_00272	CDS	288	ndoAI		COG0864	Antitoxin EndoAI
20RA21851_00273	CDS	351	ndoA	3.1.27.-	COG2337	Endoribonuclease EndoA
20RA21851_00274	CDS	2169	yhgF		COG2183	Protein YhgF
20RA21851_00275	CDS	459				Protein SprT-like protein
20RA21851_00276	tRNA	75				tRNA-Asn(gtt)
20RA21851_00277	tRNA	91				tRNA-Ser(gct)
20RA21851_00278	tRNA	75				tRNA-Glu(ttc)
20RA21851_00279	tRNA	76				tRNA-Val(tac)
20RA21851_00280	tRNA	76				tRNA-Asp(gtc)
20RA21851_00281	tRNA	75				tRNA-Gln(ttg)
20RA21851_00282	tRNA	74				tRNA-Lys(ttt)
20RA21851_00283	tRNA	83				tRNA-Leu(gag)
20RA21851_00284	tRNA	77				tRNA-Arg(acg)
20RA21851_00285	tRNA	77				tRNA-Pro(tgg)
20RA21851_00286	tRNA	71				tRNA-Gly(tcc)
20RA21851_00287	rRNA	1550				16S ribosomal RNA
20RA21851_00288	rRNA	2919				23S ribosomal RNA
20RA21851_00289	rRNA	109				5S ribosomal RNA
20RA21851_00290	tRNA	77				tRNA-Met(cat)
20RA21851_00291	tRNA	76				tRNA-Asp(gtc)
20RA21851_00292	CDS	474	tsaE		COG0802	tRNA threonylcarbamoyladenosine biosynthesis protein TsaE
20RA21851_00293	CDS	693	tsaB		COG1214	tRNA threonylcarbamoyladenosine biosynthesis protein TsaB
20RA21851_00294	CDS	444	rimI	2.3.1.266	COG0456	[Ribosomal protein S18]-alanine N-acetyltransferase
20RA21851_00295	CDS	1017	tsaD	2.3.1.234	COG0533	tRNA N6-adenosine threonylcarbamoyltransferase
20RA21851_00296	CDS	1977	ybiT_1		COG0488	putative ABC transporter ATP-binding protein YbiT
20RA21851_00297	CDS	630	rex		COG2344	Redox-sensing transcriptional repressor Rex
20RA21851_00298	CDS	192				hypothetical protein
20RA21851_00299	CDS	750				hypothetical protein
20RA21851_00300	CDS	285	groS		COG0234	10 kDa chaperonin
20RA21851_00301	CDS	1635	groL		COG0459	60 kDa chaperonin
20RA21851_00302	CDS	1548	guaA	6.3.5.2		GMP synthase [glutamine-hydrolyzing]
20RA21851_00303	CDS	1326	pbuG		COG2252	Guanine/hypoxanthine permease PbuG
20RA21851_00304	CDS	702	walR_1		COG0745	Transcriptional regulatory protein WalR
20RA21851_00305	CDS	1389	sasA_1	2.7.-.-		Adaptive-response sensory-kinase SasA
20RA21851_00306	rRNA	1550				16S ribosomal RNA
20RA21851_00307	rRNA	2920				23S ribosomal RNA
20RA21851_00308	rRNA	109				5S ribosomal RNA
20RA21851_00309	CDS	954				hypothetical protein
20RA21851_00310	CDS	630				hypothetical protein
20RA21851_00311	CDS	138				hypothetical protein
20RA21851_00312	CDS	723				hypothetical protein
20RA21851_00313	CDS	795				hypothetical protein
20RA21851_00314	CDS	234				hypothetical protein
20RA21851_00315	CDS	771	fcf1	1.1.1.266		dTDP-4-dehydro-6-deoxyglucose reductase
20RA21851_00316	CDS	774				hypothetical protein
20RA21851_00317	CDS	435				hypothetical protein
20RA21851_00318	CDS	1332				hypothetical protein
20RA21851_00319	rRNA	1550				16S ribosomal RNA
20RA21851_00320	rRNA	2920				23S ribosomal RNA
20RA21851_00321	rRNA	109				5S ribosomal RNA
20RA21851_00322	CDS	798	uppP_1	3.6.1.27	COG1968	Undecaprenyl-diphosphatase
20RA21851_00323	CDS	738	bcrB			Bacitracin transport permease protein BcrB
20RA21851_00324	CDS	930	bcrA_1			Bacitracin transport ATP-binding protein BcrA
20RA21851_00325	CDS	1014	sasA_2	2.7.-.-		Adaptive-response sensory-kinase SasA
20RA21851_00326	CDS	714	srrA_1		COG0745	Transcriptional regulatory protein SrrA
20RA21851_00327	rRNA	1550				16S ribosomal RNA
20RA21851_00328	rRNA	2919				23S ribosomal RNA
20RA21851_00329	rRNA	109				5S ribosomal RNA
20RA21851_00330	CDS	486	purE	5.4.99.18	COG0041	N5-carboxyaminoimidazole ribonucleotide mutase
20RA21851_00331	CDS	1152	purK	6.3.4.18		N5-carboxyaminoimidazole ribonucleotide synthase
20RA21851_00332	CDS	1308	purB	4.3.2.2	COG0015	Adenylosuccinate lyase
20RA21851_00333	CDS	720	purC	6.3.2.6	COG0152	Phosphoribosylaminoimidazole-succinocarboxamide synthase
20RA21851_00334	CDS	255	purS	6.3.5.3	COG1828	Phosphoribosylformylglycinamidine synthase subunit PurS
20RA21851_00335	CDS	684	purQ	6.3.5.3	COG0047	Phosphoribosylformylglycinamidine synthase subunit PurQ
20RA21851_00336	CDS	2220	purL	6.3.5.3	COG0046	Phosphoribosylformylglycinamidine synthase subunit PurL
20RA21851_00337	CDS	1416	purF	2.4.2.14	COG0034	Amidophosphoribosyltransferase
20RA21851_00338	CDS	1041	purM	6.3.3.1	COG0150	Phosphoribosylformylglycinamidine cyclo-ligase
20RA21851_00339	CDS	588	purN	2.1.2.2		Phosphoribosylglycinamide formyltransferase
20RA21851_00340	CDS	1536	purH		COG0138	Bifunctional purine biosynthesis protein PurH
20RA21851_00341	CDS	1272	purD	6.3.4.13	COG0151	Phosphoribosylamine--glycine ligase
20RA21851_00342	CDS	165				hypothetical protein
20RA21851_00343	CDS	846				hypothetical protein
20RA21851_00344	CDS	378				hypothetical protein
20RA21851_00345	CDS	690	pcrB	2.5.1.-	COG1646	Heptaprenylglyceryl phosphate synthase
20RA21851_00346	CDS	2244	pcrA	3.6.4.12	COG0210	ATP-dependent DNA helicase PcrA
20RA21851_00347	CDS	2010	ligA	6.5.1.2		DNA ligase
20RA21851_00348	CDS	1194				hypothetical protein
20RA21851_00349	CDS	771	yfcA_1		COG0730	putative membrane transporter protein YfcA
20RA21851_00350	CDS	1548	rocA	1.2.1.88	COG1012	1-pyrroline-5-carboxylate dehydrogenase
20RA21851_00351	CDS	150				hypothetical protein
20RA21851_00352	CDS	564	sttH	3.5.2.19		Streptothricin hydrolase
20RA21851_00353	CDS	1020	metN_2	3.6.3.-	COG1135	Methionine import ATP-binding protein MetN
20RA21851_00354	CDS	666	metP_2		COG2011	Methionine import system permease protein MetP
20RA21851_00355	CDS	855	metQ_2		COG1464	D-methionine-binding lipoprotein MetQ
20RA21851_00356	CDS	468				hypothetical protein
20RA21851_00357	CDS	192				hypothetical protein
20RA21851_00358	CDS	654				hypothetical protein
20RA21851_00359	CDS	510	arsA	7.3.2.7		Arsenical pump-driving ATPase
20RA21851_00360	CDS	483				hypothetical protein
20RA21851_00361	CDS	117				hypothetical protein
20RA21851_00362	CDS	291	gatC	6.3.5.-		Aspartyl/glutamyl-tRNA(Asn/Gln) amidotransferase subunit C
20RA21851_00363	CDS	1458	gatA_1	6.3.5.7		Glutamyl-tRNA(Gln) amidotransferase subunit A
20RA21851_00364	CDS	1428	gatB	6.3.5.-	COG0064	Aspartyl/glutamyl-tRNA(Asn/Gln) amidotransferase subunit B
20RA21851_00365	CDS	906	dagK	2.7.1.107	COG1597	Diacylglycerol kinase
20RA21851_00366	CDS	744	gph_1	3.1.3.18		Phosphoglycolate phosphatase
20RA21851_00367	CDS	1365	davT	2.6.1.48	COG0160	5-aminovalerate aminotransferase DavT
20RA21851_00368	CDS	1368	norR_1			Anaerobic nitric oxide reductase transcription regulator NorR
20RA21851_00369	CDS	1452	gabD_1	1.2.1.79	COG1012	Succinate-semialdehyde dehydrogenase [NADP(+)] GabD
20RA21851_00370	CDS	324	nepA			Nicotine metabolites export pump subunit NepA
20RA21851_00371	CDS	1230		3.4.11.-		Aminopeptidase 2
20RA21851_00372	CDS	1083				hypothetical protein
20RA21851_00373	CDS	1104				hypothetical protein
20RA21851_00374	CDS	1197	nupC_1		COG1972	Nucleoside permease NupC
20RA21851_00375	CDS	1377	rlmCD_1	2.1.1.189	COG2265	23S rRNA (uracil-C(5))-methyltransferase RlmCD
20RA21851_00376	CDS	990	dus	1.3.1.-		putative tRNA-dihydrouridine synthase
20RA21851_00377	CDS	555				hypothetical protein
20RA21851_00378	CDS	519				hypothetical protein
20RA21851_00379	CDS	708				hypothetical protein
20RA21851_00380	CDS	696				hypothetical protein
20RA21851_00381	CDS	1110		5.1.1.-	COG4948	N-succinyl-L-Arg/Lys racemase
20RA21851_00382	CDS	1272				hypothetical protein
20RA21851_00383	CDS	1422	mleN_1		COG1757	Malate-2H(+)/Na(+)-lactate antiporter
20RA21851_00384	CDS	1116	scmP	3.5.1.-	COG1473	N-acetylcysteine deacetylase
20RA21851_00385	CDS	609				hypothetical protein
20RA21851_00386	CDS	1527	ahpF	1.6.99.3		NADH dehydrogenase
20RA21851_00387	CDS	564	ahpC	1.11.1.15	COG0450	Alkyl hydroperoxide reductase C
20RA21851_00388	CDS	1230	drdK	2.7.1.-		5-deoxyribose kinase
20RA21851_00389	CDS	1044	drdI	5.3.1.-		5-deoxyribose 1-phosphate isomerase
20RA21851_00390	CDS	642	drdA	4.1.2.-		5-deoxy-D-ribulose 1-phosphate aldolase
20RA21851_00391	CDS	1008	yfhA_1		COG0609	putative siderophore transport system permease protein YfhA
20RA21851_00392	CDS	1041	feuB_1		COG0609	Iron-uptake system permease protein FeuB
20RA21851_00393	CDS	918	fhuD		COG0614	Iron(3+)-hydroxamate-binding protein FhuD
20RA21851_00394	CDS	1050		1.18.1.2	COG0492	Ferredoxin--NADP reductase
20RA21851_00395	CDS	369				hypothetical protein
20RA21851_00396	CDS	240				hypothetical protein
20RA21851_00397	CDS	522				hypothetical protein
20RA21851_00398	CDS	450				hypothetical protein
20RA21851_00399	CDS	669				hypothetical protein
20RA21851_00400	CDS	1266				hypothetical protein
20RA21851_00401	CDS	102				hypothetical protein
20RA21851_00402	CDS	195	kinE_1	2.7.13.3	COG2202	Sporulation kinase E
20RA21851_00403	CDS	381				hypothetical protein
20RA21851_00404	CDS	633	kynB_1	3.5.1.9	COG1878	Kynurenine formamidase
20RA21851_00405	CDS	1110				hypothetical protein
20RA21851_00406	CDS	783				hypothetical protein
20RA21851_00407	CDS	1302	genK		COG0477	Gentisate transporter
20RA21851_00408	CDS	1527	petC_1	7.1.1.6		Cytochrome b6-f complex iron-sulfur subunit
20RA21851_00409	CDS	1086				hypothetical protein
20RA21851_00410	CDS	693	glnP_1		COG0765	Glutamine transport system permease protein GlnP
20RA21851_00411	CDS	795	fliY		COG0834	L-cystine-binding protein FliY
20RA21851_00412	CDS	723	glnQ_1			Glutamine transport ATP-binding protein GlnQ
20RA21851_00413	CDS	1725				hypothetical protein
20RA21851_00414	CDS	1293	mcpC_1		COG0840	Methyl-accepting chemotaxis protein McpC
20RA21851_00415	CDS	1665	malL_1	3.2.1.10	COG0366	Oligo-1,6-glucosidase
20RA21851_00416	CDS	1638	glcB		COG2190	PTS system glucoside-specific EIICBA component
20RA21851_00417	CDS	792	mapP	3.1.3.90		Maltose 6'-phosphate phosphatase
20RA21851_00418	CDS	2826				hypothetical protein
20RA21851_00419	CDS	2190	topB_1	5.6.2.1	COG0550	DNA topoisomerase 3
20RA21851_00420	CDS	807	thiM	2.7.1.50	COG2145	Hydroxyethylthiazole kinase
20RA21851_00421	CDS	660	thiE	2.5.1.3	COG0352	Thiamine-phosphate synthase
20RA21851_00422	CDS	1314	dcuA		COG2704	Anaerobic C4-dicarboxylate transporter DcuA
20RA21851_00423	CDS	1740				hypothetical protein
20RA21851_00424	CDS	321				hypothetical protein
20RA21851_00425	CDS	774	ribX_1			Riboflavin transport system permease protein RibX
20RA21851_00426	CDS	999	thiY_1		COG0715	Formylaminopyrimidine-binding protein
20RA21851_00427	CDS	750	ssuB_1	3.6.3.-	COG1116	Aliphatic sulfonates import ATP-binding protein SsuB
20RA21851_00428	CDS	1545	ybiT_2		COG0488	putative ABC transporter ATP-binding protein YbiT
20RA21851_00429	CDS	2025	chiA1	3.2.1.14		Chitinase A1
20RA21851_00430	CDS	372				hypothetical protein
20RA21851_00431	CDS	315				hypothetical protein
20RA21851_00432	CDS	252				hypothetical protein
20RA21851_00433	CDS	582	qacR			HTH-type transcriptional regulator QacR
20RA21851_00434	CDS	1233				hypothetical protein
20RA21851_00435	CDS	195				hypothetical protein
20RA21851_00436	CDS	393				hypothetical protein
20RA21851_00437	CDS	1284				hypothetical protein
20RA21851_00438	CDS	1314				hypothetical protein
20RA21851_00439	CDS	294				hypothetical protein
20RA21851_00440	CDS	1527	proS_1	6.1.1.15	COG0442	Proline--tRNA ligase
20RA21851_00441	CDS	834				hypothetical protein
20RA21851_00442	CDS	879	bglK	2.7.1.85	COG1940	Beta-glucoside kinase
20RA21851_00443	CDS	597	yceC		COG2310	Stress response protein SCP2
20RA21851_00444	CDS	585	yceD_1		COG2310	General stress protein 16U
20RA21851_00445	CDS	585	yceD_2		COG2310	General stress protein 16U
20RA21851_00446	CDS	792				hypothetical protein
20RA21851_00447	CDS	1632				hypothetical protein
20RA21851_00448	CDS	1083				TelA-like protein
20RA21851_00449	CDS	2667		7.2.2.10		Calcium-transporting ATPase 1
20RA21851_00450	CDS	225				hypothetical protein
20RA21851_00451	CDS	465	yfkJ	3.1.3.48	COG0394	Low molecular weight protein-tyrosine-phosphatase YfkJ
20RA21851_00452	CDS	483				hypothetical protein
20RA21851_00453	CDS	870				hypothetical protein
20RA21851_00454	CDS	1926	zosA	3.6.3.-	COG2217	Zinc-transporting ATPase
20RA21851_00455	CDS	951				hypothetical protein
20RA21851_00456	CDS	681				hypothetical protein
20RA21851_00457	CDS	357	sipS_1	3.4.21.89	COG0681	Signal peptidase I S
20RA21851_00458	CDS	183	sipP_1	3.4.21.89		Signal peptidase I P
20RA21851_00459	CDS	2763				hypothetical protein
20RA21851_00460	CDS	591				hypothetical protein
20RA21851_00461	CDS	429				hypothetical protein
20RA21851_00462	CDS	147				hypothetical protein
20RA21851_00463	CDS	417	ydaG		COG3871	General stress protein 26
20RA21851_00464	CDS	1056	chaA		COG0387	Ca(2+)/H(+) antiporter ChaA
20RA21851_00465	CDS	798	yfkD			putative protein YfkD
20RA21851_00466	CDS	1128	queE_1	4.3.99.3		7-carboxy-7-deazaguanine synthase
20RA21851_00467	CDS	183				hypothetical protein
20RA21851_00468	CDS	1578				hypothetical protein
20RA21851_00469	CDS	783	pdaA	3.5.1.-	COG0726	Peptidoglycan-N-acetylmuramic acid deacetylase PdaA
20RA21851_00470	CDS	189				hypothetical protein
20RA21851_00471	CDS	642	alkA_1	3.2.2.21	COG0122	DNA-3-methyladenine glycosylase
20RA21851_00472	CDS	1380	rlmCD_2	2.1.1.189	COG2265	23S rRNA (uracil-C(5))-methyltransferase RlmCD
20RA21851_00473	CDS	1125	Int-Tn			Transposase from transposon Tn916
20RA21851_00474	CDS	159				hypothetical protein
20RA21851_00475	CDS	1176				hypothetical protein
20RA21851_00476	CDS	168				hypothetical protein
20RA21851_00477	CDS	135				hypothetical protein
20RA21851_00478	CDS	342	xre		COG1396	HTH-type transcriptional regulator Xre
20RA21851_00479	CDS	189				hypothetical protein
20RA21851_00480	CDS	732				hypothetical protein
20RA21851_00481	CDS	351				hypothetical protein
20RA21851_00482	CDS	168				hypothetical protein
20RA21851_00483	CDS	186				hypothetical protein
20RA21851_00484	CDS	873				hypothetical protein
20RA21851_00485	CDS	828	dnaI_1		COG1484	Primosomal protein DnaI
20RA21851_00486	CDS	195				hypothetical protein
20RA21851_00487	CDS	174				hypothetical protein
20RA21851_00488	CDS	255				hypothetical protein
20RA21851_00489	CDS	417				hypothetical protein
20RA21851_00490	CDS	465				hypothetical protein
20RA21851_00491	CDS	180				hypothetical protein
20RA21851_00492	CDS	285				hypothetical protein
20RA21851_00493	CDS	600				hypothetical protein
20RA21851_00494	CDS	171				hypothetical protein
20RA21851_00495	CDS	186				hypothetical protein
20RA21851_00496	CDS	138				hypothetical protein
20RA21851_00497	CDS	405				hypothetical protein
20RA21851_00498	CDS	447				hypothetical protein
20RA21851_00499	CDS	183				hypothetical protein
20RA21851_00500	CDS	375				hypothetical protein
20RA21851_00501	CDS	357				hypothetical protein
20RA21851_00502	CDS	189				hypothetical protein
20RA21851_00503	CDS	123				hypothetical protein
20RA21851_00504	CDS	171				hypothetical protein
20RA21851_00505	CDS	483				hypothetical protein
20RA21851_00506	CDS	294				hypothetical protein
20RA21851_00507	CDS	222				hypothetical protein
20RA21851_00508	CDS	303				hypothetical protein
20RA21851_00509	CDS	168				hypothetical protein
20RA21851_00510	CDS	147				hypothetical protein
20RA21851_00511	CDS	372				hypothetical protein
20RA21851_00512	CDS	1689				hypothetical protein
20RA21851_00513	CDS	999				hypothetical protein
20RA21851_00514	CDS	582				hypothetical protein
20RA21851_00515	CDS	1191				hypothetical protein
20RA21851_00516	CDS	258				hypothetical protein
20RA21851_00517	CDS	273				hypothetical protein
20RA21851_00518	CDS	300				hypothetical protein
20RA21851_00519	CDS	357				hypothetical protein
20RA21851_00520	CDS	330				hypothetical protein
20RA21851_00521	CDS	570				hypothetical protein
20RA21851_00522	CDS	363				hypothetical protein
20RA21851_00523	CDS	3936				hypothetical protein
20RA21851_00524	CDS	810				hypothetical protein
20RA21851_00525	CDS	3579				hypothetical protein
20RA21851_00526	CDS	162				hypothetical protein
20RA21851_00527	CDS	1974				hypothetical protein
20RA21851_00528	CDS	480				hypothetical protein
20RA21851_00529	CDS	240				hypothetical protein
20RA21851_00530	CDS	798				hypothetical protein
20RA21851_00531	CDS	336				hypothetical protein
20RA21851_00532	CDS	738	truA_2	5.4.99.12	COG0101	tRNA pseudouridine synthase A
20RA21851_00533	CDS	204				hypothetical protein
20RA21851_00534	CDS	1404	rocR_1		COG3829	Arginine utilization regulatory protein RocR
20RA21851_00535	CDS	255				hypothetical protein
20RA21851_00536	CDS	1368	rocE_1		COG0833	Amino-acid permease RocE
20RA21851_00537	CDS	1281	ylmB_1	3.5.1.-	COG0624	N-formyl-4-amino-5-aminomethyl-2-methylpyrimidine deformylase
20RA21851_00538	CDS	654				hypothetical protein
20RA21851_00539	CDS	612	ytaF_1			putative sporulation protein YtaF
20RA21851_00540	CDS	159				hypothetical protein
20RA21851_00541	CDS	342				hypothetical protein
20RA21851_00542	CDS	930	glsA	3.5.1.2	COG2066	Glutaminase
20RA21851_00543	CDS	1494	nagP			PTS system N-acetylglucosamine-specific EIICB component
20RA21851_00544	CDS	1239	pbpX		COG1680	Putative penicillin-binding protein PbpX
20RA21851_00545	CDS	402				hypothetical protein
20RA21851_00546	CDS	195				hypothetical protein
20RA21851_00547	CDS	1581	arnC_1	2.4.2.53		Undecaprenyl-phosphate 4-deoxy-4-formamido-L-arabinose transferase
20RA21851_00548	CDS	201	wecC_1	1.1.1.336		UDP-N-acetyl-D-mannosamine dehydrogenase
20RA21851_00549	CDS	678	wbpA	1.1.1.136	COG0677	UDP-N-acetyl-D-glucosamine 6-dehydrogenase
20RA21851_00550	CDS	966	rfbB	4.2.1.46	COG1088	dTDP-glucose 4,6-dehydratase
20RA21851_00551	CDS	1545				hypothetical protein
20RA21851_00552	CDS	2250	pflB	2.3.1.54		Formate acetyltransferase
20RA21851_00553	CDS	732	pflA_1	1.97.1.4		Pyruvate formate-lyase-activating enzyme
20RA21851_00554	CDS	1167	ugtP	2.4.1.315	COG0707	Processive diacylglycerol beta-glucosyltransferase
20RA21851_00555	CDS	120				hypothetical protein
20RA21851_00556	CDS	558				hypothetical protein
20RA21851_00557	CDS	1131	hutI_1	3.5.2.7		Imidazolonepropionase
20RA21851_00558	CDS	906				Epimerase family protein
20RA21851_00559	CDS	813	recX			Regulatory protein RecX
20RA21851_00560	CDS	318	yfhH			putative protein YfhH
20RA21851_00561	CDS	153				hypothetical protein
20RA21851_00562	CDS	159	sspK			Small, acid-soluble spore protein K
20RA21851_00563	CDS	267				hypothetical protein
20RA21851_00564	CDS	981	yfhP		COG1988	putative protein YfhP
20RA21851_00565	CDS	1098	mutY	3.2.2.31	COG1194	Adenine DNA glycosylase
20RA21851_00566	CDS	225	yfhS			putative protein YfhS
20RA21851_00567	CDS	288	sasP-B			Small, acid-soluble spore protein gamma-type
20RA21851_00568	CDS	261				hypothetical protein
20RA21851_00569	CDS	531				hypothetical protein
20RA21851_00570	CDS	1761		3.6.3.-	COG1132	Putative multidrug export ATP-binding/permease protein
20RA21851_00571	CDS	1089				hypothetical protein
20RA21851_00572	CDS	4437	gltB	1.4.1.13	COG0067	Glutamate synthase [NADPH] large chain
20RA21851_00573	CDS	1299	hemL1	5.4.3.8	COG0001	Glutamate-1-semialdehyde 2,1-aminomutase 1
20RA21851_00574	CDS	1014	btuD_1	7.6.2.8		Vitamin B12 import ATP-binding protein BtuD
20RA21851_00575	CDS	792				hypothetical protein
20RA21851_00576	CDS	786				hypothetical protein
20RA21851_00577	CDS	405				hypothetical protein
20RA21851_00578	CDS	456	bcp	1.11.1.15	COG1225	Putative peroxiredoxin bcp
20RA21851_00579	CDS	435	perR		COG0735	Peroxide operon regulator
20RA21851_00580	CDS	357				hypothetical protein
20RA21851_00581	rRNA	1549				16S ribosomal RNA
20RA21851_00582	rRNA	2919				23S ribosomal RNA
20RA21851_00583	rRNA	109				5S ribosomal RNA
20RA21851_00584	tRNA	75				tRNA-Asn(gtt)
20RA21851_00585	tRNA	92				tRNA-Ser(gga)
20RA21851_00586	tRNA	75				tRNA-Glu(ttc)
20RA21851_00587	tRNA	76				tRNA-Val(tac)
20RA21851_00588	tRNA	77				tRNA-Met(cat)
20RA21851_00589	tRNA	76				tRNA-Asp(gtc)
20RA21851_00590	tRNA	76				tRNA-Phe(gaa)
20RA21851_00591	tRNA	76				tRNA-Thr(tgt)
20RA21851_00592	tRNA	84				tRNA-Tyr(gta)
20RA21851_00593	tRNA	74				tRNA-Trp(cca)
20RA21851_00594	tRNA	76				tRNA-His(gtg)
20RA21851_00595	tRNA	75				tRNA-Gln(ttg)
20RA21851_00596	tRNA	75				tRNA-Gly(gcc)
20RA21851_00597	tRNA	71				tRNA-Cys(gca)
20RA21851_00598	tRNA	85				tRNA-Leu(caa)
20RA21851_00599	CDS	321				hypothetical protein
20RA21851_00600	CDS	720				putative transcriptional regulatory protein
20RA21851_00601	CDS	495	nudC_1	3.6.1.22		NADH pyrophosphatase
20RA21851_00602	CDS	777	mgt	2.4.1.129		Monofunctional glycosyltransferase
20RA21851_00603	CDS	654	bdbD		COG1651	Disulfide bond formation protein D
20RA21851_00604	tRNA	74				tRNA-Gly(tcc)
20RA21851_00605	CDS	1143	queG	1.17.99.6	COG1600	Epoxyqueuosine reductase
20RA21851_00606	CDS	888				hypothetical protein
20RA21851_00607	CDS	489	trmL	2.1.1.207	COG0219	tRNA (cytidine(34)-2'-O)-methyltransferase
20RA21851_00608	CDS	2070				hypothetical protein
20RA21851_00609	CDS	96				hypothetical protein
20RA21851_00610	CDS	1896				hypothetical protein
20RA21851_00611	CDS	1176				hypothetical protein
20RA21851_00612	CDS	3129				hypothetical protein
20RA21851_00613	CDS	867				hypothetical protein
20RA21851_00614	CDS	1551	opuD_1		COG1292	Glycine betaine transporter OpuD
20RA21851_00615	CDS	2898	colG	3.4.24.3		Collagenase ColG
20RA21851_00616	CDS	549	yuaF			putative membrane protein YuaF
20RA21851_00617	CDS	1581	yqiK		COG2268	Inner membrane protein YqiK
20RA21851_00618	CDS	1977	mcpA_1		COG0840	Methyl-accepting chemotaxis protein McpA
20RA21851_00619	CDS	1605	citA	2.7.13.3	COG3290	Sensor histidine kinase CitA
20RA21851_00620	CDS	693	citT_1		COG4565	Transcriptional regulatory protein CitT
20RA21851_00621	CDS	1305	citN		COG2851	Citrate transporter
20RA21851_00622	CDS	255				hypothetical protein
20RA21851_00623	CDS	504				hypothetical protein
20RA21851_00624	CDS	870				hypothetical protein
20RA21851_00625	CDS	567				hypothetical protein
20RA21851_00626	CDS	1098	msmX_1	7.5.2.-	COG3839	Oligosaccharides import ATP-binding protein MsmX
20RA21851_00627	CDS	933	ugpA		COG1175	sn-glycerol-3-phosphate transport system permease protein UgpA
20RA21851_00628	CDS	822	lacG			Lactose transport system permease protein LacG
20RA21851_00629	CDS	1377	ugpB		COG1653	sn-glycerol-3-phosphate-binding periplasmic protein UgpB
20RA21851_00630	CDS	705	pphA	3.1.3.16	COG0639	Serine/threonine-protein phosphatase 1
20RA21851_00631	CDS	672	arlR_1		COG0745	Response regulator ArlR
20RA21851_00632	CDS	1236	sasA_3	2.7.-.-		Adaptive-response sensory-kinase SasA
20RA21851_00633	CDS	822				hypothetical protein
20RA21851_00634	CDS	747				hypothetical protein
20RA21851_00635	CDS	1983	mcpA_2		COG0840	Methyl-accepting chemotaxis protein McpA
20RA21851_00636	CDS	1560	dcuS	2.7.13.3	COG3290	Sensor histidine kinase DcuS
20RA21851_00637	CDS	708	dcuR		COG4565	Transcriptional regulatory protein DcuR
20RA21851_00638	CDS	1347	cimH		COG3493	Citrate/malate transporter
20RA21851_00639	CDS	1200		1.1.1.38		NAD-dependent malic enzyme
20RA21851_00640	CDS	525				hypothetical protein
20RA21851_00641	CDS	927	yicL_1		COG0697	putative inner membrane transporter YicL
20RA21851_00642	CDS	1401	gabR_1		COG1167	HTH-type transcriptional regulatory protein GabR
20RA21851_00643	CDS	513	mshD_1	2.3.1.189		Mycothiol acetyltransferase
20RA21851_00644	CDS	1464	sasA_4	2.7.-.-		Adaptive-response sensory-kinase SasA
20RA21851_00645	CDS	672	arlR_2		COG0745	Response regulator ArlR
20RA21851_00646	CDS	123				hypothetical protein
20RA21851_00647	CDS	507				hypothetical protein
20RA21851_00648	CDS	807	fdhD_1		COG1526	Sulfur carrier protein FdhD
20RA21851_00649	CDS	2937		1.17.1.9		Putative formate dehydrogenase
20RA21851_00650	CDS	126				hypothetical protein
20RA21851_00651	CDS	345				hypothetical protein
20RA21851_00652	CDS	1872				hypothetical protein
20RA21851_00653	CDS	1134	ald_1	1.4.1.1		Alanine dehydrogenase
20RA21851_00654	CDS	1416	yhdG_1		COG0531	putative amino acid permease YhdG
20RA21851_00655	CDS	378	ziaR			Transcriptional repressor SmtB
20RA21851_00656	CDS	2367	cadA	3.6.3.3	COG2217	Cadmium, zinc and cobalt-transporting ATPase
20RA21851_00657	CDS	1464	pncB	6.3.4.21		Nicotinate phosphoribosyltransferase
20RA21851_00658	CDS	1269				hypothetical protein
20RA21851_00659	CDS	132				hypothetical protein
20RA21851_00660	CDS	1701	npr_1	3.4.24.28	COG3227	Bacillolysin
20RA21851_00661	CDS	549	ydjZ_1		COG0398	TVP38/TMEM64 family inner membrane protein YdjZ
20RA21851_00662	CDS	519				hypothetical protein
20RA21851_00663	CDS	273				hypothetical protein
20RA21851_00664	CDS	1263				hypothetical protein
20RA21851_00665	CDS	1017	tagU_1	2.7.8.-	COG1316	Polyisoprenyl-teichoic acid--peptidoglycan teichoic acid transferase TagU
20RA21851_00666	CDS	1179	nupC_2		COG1972	Nucleoside permease NupC
20RA21851_00667	CDS	387				hypothetical protein
20RA21851_00668	CDS	1086				hypothetical protein
20RA21851_00669	CDS	1434	aspA_1	4.3.1.1	COG1027	Aspartate ammonia-lyase
20RA21851_00670	CDS	1620	glcA_1		COG1620	Glycolate permease GlcA
20RA21851_00671	CDS	288	pagR_1			Transcriptional repressor PagR
20RA21851_00672	CDS	180	sspH_1			Small, acid-soluble spore protein H
20RA21851_00673	CDS	1359	dtpD_1		COG3104	Dipeptide permease D
20RA21851_00674	CDS	966	yfiY_1		COG0614	putative siderophore-binding lipoprotein YfiY
20RA21851_00675	CDS	1005	yfiZ		COG0609	putative siderophore transport system permease protein YfiZ
20RA21851_00676	CDS	1059	yfhA_2		COG0609	putative siderophore transport system permease protein YfhA
20RA21851_00677	CDS	822	fpuD	7.2.2.-	COG1120	Petrobactin import ATP-binding protein FpuD
20RA21851_00678	CDS	732	tam_1	2.1.1.144		Trans-aconitate 2-methyltransferase
20RA21851_00679	CDS	1191		2.3.1.-		Putative pyridoxal phosphate-dependent acyltransferase
20RA21851_00680	CDS	954				putative epimerase/dehydratase
20RA21851_00681	CDS	423	rppH_1	3.6.1.-		RNA pyrophosphohydrolase
20RA21851_00682	CDS	1674				hypothetical protein
20RA21851_00683	CDS	189				hypothetical protein
20RA21851_00684	CDS	894				hypothetical protein
20RA21851_00685	CDS	1530	clsA	2.7.8.-	COG1502	Major cardiolipin synthase ClsA
20RA21851_00686	CDS	237				hypothetical protein
20RA21851_00687	CDS	339				hypothetical protein
20RA21851_00688	CDS	1704				hypothetical protein
20RA21851_00689	CDS	1398	arcD_1		COG0531	Arginine/ornithine antiporter
20RA21851_00690	CDS	711	treR		COG2188	HTH-type transcriptional regulator TreR
20RA21851_00691	CDS	1428	treP		COG1263	PTS system trehalose-specific EIIBC component
20RA21851_00692	CDS	1662	treA	3.2.1.93	COG0366	Trehalose-6-phosphate hydrolase
20RA21851_00693	CDS	1125				hypothetical protein
20RA21851_00694	CDS	1107	gerBB			Spore germination protein B2
20RA21851_00695	CDS	1503	gerAA_1			Spore germination protein A1
20RA21851_00696	CDS	696				hypothetical protein
20RA21851_00697	CDS	972	srkA	2.7.11.1		Stress response kinase A
20RA21851_00698	CDS	1461	acp_1			Sodium/proton-dependent alanine carrier protein
20RA21851_00699	CDS	855	glnQ_2	3.6.3.-	COG1126	Glutamine transport ATP-binding protein GlnQ
20RA21851_00700	CDS	831	glnH		COG0834	ABC transporter glutamine-binding protein GlnH
20RA21851_00701	CDS	657	glnM		COG0765	putative glutamine ABC transporter permease protein GlnM
20RA21851_00702	CDS	645	glnP_2		COG0765	putative glutamine ABC transporter permease protein GlnP
20RA21851_00703	CDS	1428	rocE_2		COG0833	Amino-acid permease RocE
20RA21851_00704	CDS	378				hypothetical protein
20RA21851_00705	CDS	435	hit_1		COG0537	Protein hit
20RA21851_00706	CDS	558	sigE_1		COG1595	ECF RNA polymerase sigma factor SigE
20RA21851_00707	CDS	1434				hypothetical protein
20RA21851_00708	CDS	954				hypothetical protein
20RA21851_00709	CDS	522				IS1595 family transposase ISCac2
20RA21851_00710	CDS	1392	sasA_5	2.7.-.-		Adaptive-response sensory-kinase SasA
20RA21851_00711	CDS	678	regX3_1		COG0745	Sensory transduction protein regX3
20RA21851_00712	CDS	1251				hypothetical protein
20RA21851_00713	CDS	1452				hypothetical protein
20RA21851_00714	CDS	423	nhaX		COG0589	Stress response protein NhaX
20RA21851_00715	CDS	117				hypothetical protein
20RA21851_00716	CDS	1782				hypothetical protein
20RA21851_00717	CDS	906	dppC_2		COG1173	Dipeptide transport system permease protein DppC
20RA21851_00718	CDS	969	gsiC_2		COG0601	Glutathione transport system permease protein GsiC
20RA21851_00719	CDS	927	oppF_3		COG4608	Oligopeptide transport ATP-binding protein OppF
20RA21851_00720	CDS	1020	oppD_3		COG0444	Oligopeptide transport ATP-binding protein OppD
20RA21851_00721	CDS	1350	glpT		COG2271	Glycerol-3-phosphate transporter
20RA21851_00722	CDS	459				hypothetical protein
20RA21851_00723	CDS	1431	bmr3_1			Multidrug resistance protein 3
20RA21851_00724	CDS	174				hypothetical protein
20RA21851_00725	CDS	972	rbsR		COG1609	Ribose operon repressor
20RA21851_00726	CDS	897	rbsK	2.7.1.15	COG0524	Ribokinase
20RA21851_00727	CDS	396	rbsD	5.4.99.62	COG1869	D-ribose pyranase
20RA21851_00728	CDS	1485	rbsA	7.5.2.7	COG1129	Ribose import ATP-binding protein RbsA
20RA21851_00729	CDS	936	rbsC		COG1172	Ribose import permease protein RbsC
20RA21851_00730	CDS	927	rbsB		COG1879	Ribose import binding protein RbsB
20RA21851_00731	CDS	648	tal_1	2.2.1.2	COG0176	Transaldolase
20RA21851_00732	CDS	2400	ina_1	3.4.24.-		Immune inhibitor A
20RA21851_00733	CDS	342				hypothetical protein
20RA21851_00734	CDS	1173	yfcJ			putative MFS-type transporter YfcJ
20RA21851_00735	CDS	1053	gutB	1.1.1.-	COG1063	Sorbitol dehydrogenase
20RA21851_00736	CDS	345				hypothetical protein
20RA21851_00737	CDS	852	plc	3.1.4.3		Phospholipase C
20RA21851_00738	CDS	1002	sph	3.1.4.12		Sphingomyelinase C
20RA21851_00739	CDS	1173				hypothetical protein
20RA21851_00740	CDS	1314		1.1.2.-	COG0277	L-gulono-1,4-lactone dehydrogenase
20RA21851_00741	CDS	1152				hypothetical protein
20RA21851_00742	CDS	204				hypothetical protein
20RA21851_00743	CDS	813	uppP_2	3.6.1.27		Undecaprenyl-diphosphatase
20RA21851_00744	CDS	945				hypothetical protein
20RA21851_00745	CDS	1263				hypothetical protein
20RA21851_00746	CDS	219				hypothetical protein
20RA21851_00747	CDS	474				hypothetical protein
20RA21851_00748	CDS	633	srtA	3.4.22.-		Sortase A
20RA21851_00749	CDS	1386	dtpD_2		COG3104	Dipeptide permease D
20RA21851_00750	CDS	1302	brnQ_1		COG1114	Branched-chain amino acid transport system 2 carrier protein
20RA21851_00751	CDS	1722				hypothetical protein
20RA21851_00752	CDS	1548				hypothetical protein
20RA21851_00753	CDS	1392	yifK_1		COG1113	putative transport protein YifK
20RA21851_00754	CDS	1293	pbuO_1		COG2252	Guanine/hypoxanthine permease PbuO
20RA21851_00755	CDS	201				hypothetical protein
20RA21851_00756	CDS	429				hypothetical protein
20RA21851_00757	CDS	321				hypothetical protein
20RA21851_00758	CDS	222				hypothetical protein
20RA21851_00759	CDS	1830	kefB			Glutathione-regulated potassium-efflux system protein KefB
20RA21851_00760	CDS	312	qoxD	1.10.3.-		Quinol oxidase subunit 4
20RA21851_00761	CDS	603	qoxC	1.10.3.-		Quinol oxidase subunit 3
20RA21851_00762	CDS	1935	qoxB	1.10.3.-		Quinol oxidase subunit 1
20RA21851_00763	CDS	876	qoxA	1.10.3.-	COG1622	Quinol oxidase subunit 2
20RA21851_00764	CDS	711				hypothetical protein
20RA21851_00765	CDS	1176		3.5.1.47		N-acetyldiaminopimelate deacetylase
20RA21851_00766	CDS	198				hypothetical protein
20RA21851_00767	CDS	1473	yodF		COG0591	putative symporter YodF
20RA21851_00768	CDS	1470	gerBA_1			Spore germination protein B1
20RA21851_00769	CDS	1125	yndE_1			Spore germination protein YndE
20RA21851_00770	CDS	1167	gerBC_1			Spore germination protein B3
20RA21851_00771	CDS	1401	feoB_1		COG0370	Fe(2+) transporter FeoB
20RA21851_00772	CDS	723	feoB_2		COG0370	Fe(2+) transporter FeoB
20RA21851_00773	CDS	258				hypothetical protein
20RA21851_00774	CDS	900	pstS1		COG0226	Phosphate-binding protein PstS 1
20RA21851_00775	CDS	891	pstC_1		COG0573	Phosphate transport system permease protein PstC
20RA21851_00776	CDS	921				hypothetical protein
20RA21851_00777	CDS	525				hypothetical protein
20RA21851_00778	CDS	1032	swrC_1		COG0841	Swarming motility protein SwrC
20RA21851_00779	CDS	1974	swrC_2		COG0841	Swarming motility protein SwrC
20RA21851_00780	rRNA	1550				16S ribosomal RNA
20RA21851_00781	rRNA	2919				23S ribosomal RNA
20RA21851_00782	rRNA	109				5S ribosomal RNA
20RA21851_00783	tRNA	76				tRNA-Val(tac)
20RA21851_00784	tRNA	84				tRNA-Tyr(gta)
20RA21851_00785	tRNA	75				tRNA-Gln(ttg)
20RA21851_00786	tRNA	76				tRNA-Lys(ttt)
20RA21851_00787	tRNA	82				tRNA-Leu(tag)
20RA21851_00788	tRNA	75				tRNA-Gly(gcc)
20RA21851_00789	tRNA	89				tRNA-Leu(taa)
20RA21851_00790	tRNA	75				tRNA-Arg(acg)
20RA21851_00791	tRNA	74				tRNA-Pro(tgg)
20RA21851_00792	tRNA	74				tRNA-Ala(tgc)
20RA21851_00793	tRNA	93				tRNA-Ser(tga)
20RA21851_00794	tRNA	93				tRNA-Ser(tga)
20RA21851_00795	tRNA	77				tRNA-Met(cat)
20RA21851_00796	tRNA	76				tRNA-Asp(gtc)
20RA21851_00797	tRNA	76				tRNA-Phe(gaa)
20RA21851_00798	tRNA	77				tRNA-Thr(tgt)
20RA21851_00799	tRNA	73				tRNA-Trp(cca)
20RA21851_00800	tRNA	77				tRNA-Ile(gat)
20RA21851_00801	tRNA	75				tRNA-Asn(gtt)
20RA21851_00802	tRNA	74				tRNA-Glu(ttc)
20RA21851_00803	CDS	420	hrp1		COG0517	Hypoxic response protein 1
20RA21851_00804	CDS	1152				hypothetical protein
20RA21851_00805	CDS	333				hypothetical protein
20RA21851_00806	CDS	1161				hypothetical protein
20RA21851_00807	CDS	696	tenA_1	3.5.99.2	COG0819	Aminopyrimidine aminohydrolase
20RA21851_00808	CDS	750	tauB	7.6.2.7	COG4525	Taurine import ATP-binding protein TauB
20RA21851_00809	CDS	753	ribX_2			Riboflavin transport system permease protein RibX
20RA21851_00810	CDS	1002	thiY_2		COG0715	Formylaminopyrimidine-binding protein
20RA21851_00811	CDS	621	tenI	5.3.99.10	COG0352	Thiazole tautomerase
20RA21851_00812	CDS	1110	thiO_1	1.4.3.19	COG0665	Glycine oxidase
20RA21851_00813	CDS	198	thiS		COG2104	Sulfur carrier protein ThiS
20RA21851_00814	CDS	771	thiG	2.8.1.10	COG2022	Thiazole synthase
20RA21851_00815	CDS	1020				hypothetical protein
20RA21851_00816	CDS	813	thiD	2.7.1.49	COG0351	Hydroxymethylpyrimidine/phosphomethylpyrimidine kinase
20RA21851_00817	CDS	270				hypothetical protein
20RA21851_00818	CDS	225				hypothetical protein
20RA21851_00819	CDS	105				hypothetical protein
20RA21851_00820	CDS	1668	kdpA		COG2060	Potassium-transporting ATPase potassium-binding subunit
20RA21851_00821	CDS	2091	kdpB	7.2.2.6	COG2216	Potassium-transporting ATPase ATP-binding subunit
20RA21851_00822	CDS	582	kdpC		COG2156	Potassium-transporting ATPase KdpC subunit
20RA21851_00823	CDS	1149	kdpD	2.7.13.3	COG2205	Sensor protein KdpD
20RA21851_00824	CDS	1182	mdtL			Multidrug resistance protein MdtL
20RA21851_00825	CDS	462	pchR			HTH-type transcriptional regulator PchR
20RA21851_00826	CDS	855				hypothetical protein
20RA21851_00827	CDS	315				hypothetical protein
20RA21851_00828	CDS	1302	pbuO_2		COG2252	Guanine/hypoxanthine permease PbuO
20RA21851_00829	CDS	867	ydaD	1.-.-.-		General stress protein 39
20RA21851_00830	CDS	237				hypothetical protein
20RA21851_00831	CDS	291				hypothetical protein
20RA21851_00832	CDS	252				hypothetical protein
20RA21851_00833	CDS	942	scrK	2.7.1.4	COG0524	Fructokinase
20RA21851_00834	CDS	1476	scrB	3.2.1.26	COG1621	Sucrose-6-phosphate hydrolase
20RA21851_00835	CDS	1377	sacX		COG1263	Negative regulator of SacY activity
20RA21851_00836	CDS	987	degA_1		COG1609	HTH-type transcriptional regulator DegA
20RA21851_00837	CDS	216				hypothetical protein
20RA21851_00838	CDS	420				hypothetical protein
20RA21851_00839	CDS	420	bdbC_1			disulfide formation protein
20RA21851_00840	CDS	249				hypothetical protein
20RA21851_00841	CDS	510				hypothetical protein
20RA21851_00842	CDS	879	yndE_2			Spore germination protein YndE
20RA21851_00843	CDS	996				hypothetical protein
20RA21851_00844	CDS	1506	gerBA_2			Spore germination protein B1
20RA21851_00845	CDS	246				hypothetical protein
20RA21851_00846	CDS	345				hypothetical protein
20RA21851_00847	CDS	561	ydjA	1.-.-.-	COG0778	Putative NAD(P)H nitroreductase YdjA
20RA21851_00848	CDS	1419				hypothetical protein
20RA21851_00849	CDS	1263				hypothetical protein
20RA21851_00850	CDS	471	slyA_1			Transcriptional regulator SlyA
20RA21851_00851	CDS	585				hypothetical protein
20RA21851_00852	CDS	585				hypothetical protein
20RA21851_00853	CDS	1665	cdr_1	1.8.1.14		Coenzyme A disulfide reductase
20RA21851_00854	CDS	264	ricR		COG1937	Copper-sensing transcriptional repressor RicR
20RA21851_00855	CDS	561	tusA_1			Sulfur carrier protein TusA
20RA21851_00856	CDS	1131	gloB_1	3.1.2.6		Hydroxyacylglutathione hydrolase
20RA21851_00857	CDS	231	tusA_2		COG0425	Sulfur carrier protein TusA
20RA21851_00858	CDS	162				hypothetical protein
20RA21851_00859	CDS	183	glpE_1	2.8.1.1		Thiosulfate sulfurtransferase GlpE
20RA21851_00860	CDS	297		2.8.1.-	COG0607	Sulfurtransferase
20RA21851_00861	CDS	480	dsrE2		COG2210	Sulfur carrier protein DsrE2
20RA21851_00862	CDS	765				hypothetical protein
20RA21851_00863	CDS	441				hypothetical protein
20RA21851_00864	CDS	411				hypothetical protein
20RA21851_00865	CDS	840	tagT_1	2.7.8.-	COG1316	Polyisoprenyl-teichoic acid--peptidoglycan teichoic acid transferase TagT
20RA21851_00866	CDS	999	yhfP	1.6.5.-	COG0604	Putative quinone oxidoreductase YhfP
20RA21851_00867	CDS	1656				hypothetical protein
20RA21851_00868	CDS	1200	ymfD_1			Bacillibactin exporter
20RA21851_00869	CDS	1089				hypothetical protein
20RA21851_00870	CDS	1941	licR		COG1762	putative licABCH operon regulator
20RA21851_00871	CDS	321	licA_1		COG1447	Lichenan-specific phosphotransferase enzyme IIA component
20RA21851_00872	CDS	306	licB_1	2.7.1.-	COG1440	Lichenan-specific phosphotransferase enzyme IIB component
20RA21851_00873	CDS	1311	licC_1		COG1455	Lichenan permease IIC component
20RA21851_00874	CDS	279				hypothetical protein
20RA21851_00875	CDS	1086				hypothetical protein
20RA21851_00876	CDS	1161				hypothetical protein
20RA21851_00877	CDS	1176	yknZ_1		COG0577	putative ABC transporter permease YknZ
20RA21851_00878	CDS	675	yknY_1	3.6.3.-	COG1136	putative ABC transporter ATP-binding protein YknY
20RA21851_00879	CDS	1107	yknX_1		COG0845	Putative efflux system component YknX
20RA21851_00880	CDS	735				hypothetical protein
20RA21851_00881	CDS	702				hypothetical protein
20RA21851_00882	CDS	1005	gsiD_1		COG1173	Glutathione transport system permease protein GsiD
20RA21851_00883	CDS	1317	brnQ_2		COG1114	Branched-chain amino acid transport system 2 carrier protein
20RA21851_00884	CDS	570		1.11.1.6		Manganese catalase
20RA21851_00885	CDS	264				hypothetical protein
20RA21851_00886	CDS	216				hypothetical protein
20RA21851_00887	CDS	354				hypothetical protein
20RA21851_00888	CDS	780				hypothetical protein
20RA21851_00889	CDS	813	ku		COG1273	Non-homologous end joining protein Ku
20RA21851_00890	CDS	282				hypothetical protein
20RA21851_00891	CDS	606				hypothetical protein
20RA21851_00892	CDS	369				hypothetical protein
20RA21851_00893	CDS	345				hypothetical protein
20RA21851_00894	CDS	2460	cpdA	3.1.4.53		3',5'-cyclic adenosine monophosphate phosphodiesterase CpdA
20RA21851_00895	CDS	204				hypothetical protein
20RA21851_00896	CDS	171				hypothetical protein
20RA21851_00897	CDS	1404	yhdG_2		COG0531	putative amino acid permease YhdG
20RA21851_00898	CDS	1128	gerN_1		COG0475	Na(+)/H(+)-K(+) antiporter GerN
20RA21851_00899	CDS	315				hypothetical protein
20RA21851_00900	CDS	864	hexR		COG1737	HTH-type transcriptional regulator HexR
20RA21851_00901	CDS	885	murQ	4.2.1.126	COG2103	N-acetylmuramic acid 6-phosphate etherase
20RA21851_00902	CDS	1365				PTS system EIIBC component
20RA21851_00903	CDS	1065				hypothetical protein
20RA21851_00904	CDS	405	catD_1	1.-.-.-	COG2259	Putative oxidoreductase CatD
20RA21851_00905	CDS	402				hypothetical protein
20RA21851_00906	CDS	486				hypothetical protein
20RA21851_00907	CDS	963				hypothetical protein
20RA21851_00908	CDS	495	decR_1		COG1522	DNA-binding transcriptional activator DecR
20RA21851_00909	CDS	456	argA	2.3.1.1		Amino-acid acetyltransferase
20RA21851_00910	CDS	345	gdx			Guanidinium exporter
20RA21851_00911	CDS	315	gdnD_1		COG2076	putative guanidinium efflux system subunit GdnD
20RA21851_00912	CDS	579	yvdT			putative HTH-type transcriptional regulator YvdT
20RA21851_00913	CDS	1203	tetA			Tetracycline resistance protein, class B
20RA21851_00914	CDS	339	yybR_1		COG1733	putative HTH-type transcriptional regulator YybR
20RA21851_00915	CDS	540				hypothetical protein
20RA21851_00916	CDS	549	mdaB	1.6.5.10	COG2249	NADPH:quinone oxidoreductase MdaB
20RA21851_00917	CDS	1740	sgrR_1			HTH-type transcriptional regulator SgrR
20RA21851_00918	CDS	1257	mdrP_2			Na(+), Li(+), K(+)/H(+) antiporter
20RA21851_00919	CDS	204				hypothetical protein
20RA21851_00920	CDS	516	yfkM	3.2.-.-	COG0693	General stress protein 18
20RA21851_00921	CDS	1998	katE	1.11.1.6	COG0753	Catalase HPII
20RA21851_00922	CDS	1200				hypothetical protein
20RA21851_00923	CDS	1350	arcD_2		COG0531	Arginine/ornithine antiporter
20RA21851_00924	CDS	831	racE	5.1.1.3	COG0796	Glutamate racemase 1
20RA21851_00925	CDS	1092				hypothetical protein
20RA21851_00926	CDS	1440	gapN	1.2.1.9	COG1012	NADP-dependent glyceraldehyde-3-phosphate dehydrogenase
20RA21851_00927	CDS	1761	yheI_1	3.6.3.-	COG1132	putative multidrug resistance ABC transporter ATP-binding/permease protein YheI
20RA21851_00928	CDS	1251	yheH_1	3.6.3.-	COG1132	putative multidrug resistance ABC transporter ATP-binding/permease protein YheH
20RA21851_00929	CDS	741	yheH_2	3.6.3.-	COG1132	putative multidrug resistance ABC transporter ATP-binding/permease protein YheH
20RA21851_00930	CDS	798	tcyA		COG0834	L-cystine-binding protein TcyA
20RA21851_00931	CDS	699	tcyB		COG0765	L-cystine transport system permease protein TcyB
20RA21851_00932	CDS	735	tcyC	3.6.3.-	COG1126	L-cystine import ATP-binding protein TcyC
20RA21851_00933	CDS	204	sasP-C_1			Small, acid-soluble spore protein C
20RA21851_00934	CDS	246				hypothetical protein
20RA21851_00935	CDS	1461	yheD			Endospore coat-associated protein YheD
20RA21851_00936	CDS	1053				hypothetical protein
20RA21851_00937	CDS	1146				hypothetical protein
20RA21851_00938	CDS	357				hypothetical protein
20RA21851_00939	CDS	597				hypothetical protein
20RA21851_00940	CDS	561				hypothetical protein
20RA21851_00941	CDS	1689	alsS	2.2.1.6	COG0028	Acetolactate synthase
20RA21851_00942	CDS	759	alsD	4.1.1.5	COG3527	Alpha-acetolactate decarboxylase
20RA21851_00943	CDS	357				hypothetical protein
20RA21851_00944	CDS	618		3.2.2.-	COG2094	Putative 3-methyladenine DNA glycosylase
20RA21851_00945	CDS	873	yhaX		COG0561	Stress response protein YhaX
20RA21851_00946	CDS	2838				hypothetical protein
20RA21851_00947	CDS	1047				hypothetical protein
20RA21851_00948	CDS	696				hypothetical protein
20RA21851_00949	CDS	1491	hemZ	1.3.99.-	COG0635	Oxygen-independent coproporphyrinogen-III oxidase-like protein HemZ
20RA21851_00950	CDS	1557		6.2.1.3	COG0318	Long-chain-fatty-acid--CoA ligase FadD13
20RA21851_00951	CDS	465				hypothetical protein
20RA21851_00952	CDS	1479	bicA		COG0659	Bicarbonate transporter BicA
20RA21851_00953	CDS	264				hypothetical protein
20RA21851_00954	CDS	372				hypothetical protein
20RA21851_00955	CDS	882				hypothetical protein
20RA21851_00956	CDS	2367	secA_1		COG0653	Protein translocase subunit SecA
20RA21851_00957	CDS	1521	murJ_2		COG2244	Lipid II flippase MurJ
20RA21851_00958	CDS	1104				hypothetical protein
20RA21851_00959	CDS	2445	sap_1			S-layer protein sap
20RA21851_00960	CDS	2589				hypothetical protein
20RA21851_00961	CDS	1191				hypothetical protein
20RA21851_00962	CDS	1416	patA_1	2.3.1.-	COG1696	Peptidoglycan O-acetyltransferase
20RA21851_00963	CDS	1458	patA_2	2.3.1.-	COG1696	Peptidoglycan O-acetyltransferase
20RA21851_00964	CDS	1032				hypothetical protein
20RA21851_00965	CDS	1380				hypothetical protein
20RA21851_00966	CDS	789	crt_1	4.2.1.150	COG1024	Short-chain-enoyl-CoA hydratase
20RA21851_00967	CDS	306				hypothetical protein
20RA21851_00968	CDS	180				hypothetical protein
20RA21851_00969	CDS	1050	ysdC_1	3.4.11.-	COG1363	Putative aminopeptidase YsdC
20RA21851_00970	CDS	1590				hypothetical protein
20RA21851_00971	CDS	954				hypothetical protein
20RA21851_00972	CDS	147				hypothetical protein
20RA21851_00973	CDS	996			COG3938	putative protein/GBAA_0901/BAS0853
20RA21851_00974	CDS	978	arcB	1.5.1.49		Delta(1)-pyrroline-2-carboxylate reductase
20RA21851_00975	CDS	231				hypothetical protein
20RA21851_00976	CDS	672				hypothetical protein
20RA21851_00977	CDS	651				hypothetical protein
20RA21851_00978	CDS	147				hypothetical protein
20RA21851_00979	CDS	1587	appA_2			Oligopeptide-binding protein AppA
20RA21851_00980	CDS	951	gsiC_3		COG0601	Glutathione transport system permease protein GsiC
20RA21851_00981	CDS	852	dppC_3		COG1173	Dipeptide transport system permease protein DppC
20RA21851_00982	CDS	441	oppD_4		COG0444	Oligopeptide transport ATP-binding protein OppD
20RA21851_00983	CDS	492	oppD_5		COG0444	Oligopeptide transport ATP-binding protein OppD
20RA21851_00984	CDS	972	oppF_4		COG4608	Oligopeptide transport ATP-binding protein OppF
20RA21851_00985	CDS	630				hypothetical protein
20RA21851_00986	CDS	573				hypothetical protein
20RA21851_00987	CDS	120				hypothetical protein
20RA21851_00988	CDS	417				hypothetical protein
20RA21851_00989	CDS	459	yxxD_1			Antitoxin YxxD
20RA21851_00990	CDS	1323	kgtP			Alpha-ketoglutarate permease
20RA21851_00991	CDS	1590	citS	2.7.13.3	COG3290	Sensor protein CitS
20RA21851_00992	CDS	678	citT_2		COG4565	Transcriptional regulatory protein CitT
20RA21851_00993	CDS	978				hypothetical protein
20RA21851_00994	CDS	1206				hypothetical protein
20RA21851_00995	CDS	2532				hypothetical protein
20RA21851_00996	CDS	2445				hypothetical protein
20RA21851_00997	CDS	252				hypothetical protein
20RA21851_00998	CDS	744	mta_1		COG0789	HTH-type transcriptional activator mta
20RA21851_00999	CDS	327				hypothetical protein
20RA21851_01000	CDS	861				hypothetical protein
20RA21851_01001	CDS	1287	dnaC_1	3.6.4.12	COG0305	Replicative DNA helicase
20RA21851_01002	CDS	168				hypothetical protein
20RA21851_01003	CDS	417				hypothetical protein
20RA21851_01004	CDS	345				hypothetical protein
20RA21851_01005	CDS	786				hypothetical protein
20RA21851_01006	CDS	768	yfcA_2		COG0730	putative membrane transporter protein YfcA
20RA21851_01007	CDS	156				hypothetical protein
20RA21851_01008	CDS	576				hypothetical protein
20RA21851_01009	CDS	1461	emrB_1			Multidrug export protein EmrB
20RA21851_01010	CDS	528				hypothetical protein
20RA21851_01011	CDS	483				hypothetical protein
20RA21851_01012	CDS	342				hypothetical protein
20RA21851_01013	CDS	126				hypothetical protein
20RA21851_01014	CDS	267				hypothetical protein
20RA21851_01015	CDS	1407				hypothetical protein
20RA21851_01016	CDS	102				hypothetical protein
20RA21851_01017	CDS	585				hypothetical protein
20RA21851_01018	CDS	555				hypothetical protein
20RA21851_01019	CDS	1884	menH_1	4.2.99.20		2-succinyl-6-hydroxy-2,4-cyclohexadiene-1-carboxylate synthase
20RA21851_01020	CDS	567	yfiR			putative HTH-type transcriptional regulator YfiR
20RA21851_01021	CDS	267				hypothetical protein
20RA21851_01022	CDS	357				hypothetical protein
20RA21851_01023	CDS	459				hypothetical protein
20RA21851_01024	CDS	585				hypothetical protein
20RA21851_01025	CDS	372				hypothetical protein
20RA21851_01026	CDS	654				hypothetical protein
20RA21851_01027	CDS	639				hypothetical protein
20RA21851_01028	CDS	999	dhaK	2.7.1.121	COG2376	PTS-dependent dihydroxyacetone kinase, dihydroxyacetone-binding subunit DhaK
20RA21851_01029	CDS	567	dhaS			HTH-type dhaKLM operon transcriptional activator DhaS
20RA21851_01030	CDS	1752				hypothetical protein
20RA21851_01031	CDS	663	azoR1_1	1.7.1.17	COG1182	FMN-dependent NADH-azoreductase 1
20RA21851_01032	CDS	507			COG1959	Putative HTH-type transcriptional regulator
20RA21851_01033	CDS	390				hypothetical protein
20RA21851_01034	CDS	834				hypothetical protein
20RA21851_01035	CDS	195				hypothetical protein
20RA21851_01036	CDS	303				hypothetical protein
20RA21851_01037	CDS	1125				hypothetical protein
20RA21851_01038	CDS	111				hypothetical protein
20RA21851_01039	CDS	282				hypothetical protein
20RA21851_01040	CDS	279				hypothetical protein
20RA21851_01041	CDS	165				hypothetical protein
20RA21851_01042	CDS	1734				hypothetical protein
20RA21851_01043	CDS	315				hypothetical protein
20RA21851_01044	CDS	612				hypothetical protein
20RA21851_01045	CDS	462				hypothetical protein
20RA21851_01046	CDS	390	yflT_1			General stress protein 17M
20RA21851_01047	CDS	201				hypothetical protein
20RA21851_01048	CDS	252				hypothetical protein
20RA21851_01049	CDS	201				hypothetical protein
20RA21851_01050	CDS	339	rsbV			Anti-sigma-B factor antagonist
20RA21851_01051	CDS	483	rsbW	2.7.11.1	COG2172	Serine-protein kinase RsbW
20RA21851_01052	CDS	777	sigB		COG1191	RNA polymerase sigma-B factor
20RA21851_01053	CDS	441				hypothetical protein
20RA21851_01054	CDS	1143	rssB			Regulator of RpoS
20RA21851_01055	CDS	858	cheR_1	2.1.1.80		Chemotaxis protein methyltransferase
20RA21851_01056	CDS	2691	rcsC_1	2.7.13.3		Sensor histidine kinase RcsC
20RA21851_01057	CDS	252				hypothetical protein
20RA21851_01058	CDS	138				hypothetical protein
20RA21851_01059	CDS	531				hypothetical protein
20RA21851_01060	CDS	282				hypothetical protein
20RA21851_01061	CDS	312				hypothetical protein
20RA21851_01062	CDS	306				hypothetical protein
20RA21851_01063	CDS	996	ppsC	2.3.1.41		Phthiocerol synthesis polyketide synthase type I PpsC
20RA21851_01064	CDS	141				hypothetical protein
20RA21851_01065	CDS	426				hypothetical protein
20RA21851_01066	CDS	186				hypothetical protein
20RA21851_01067	CDS	1299	yhaO		COG0420	putative metallophosphoesterase YhaO
20RA21851_01068	CDS	600	yhaN_1		COG4717	putative protein YhaN
20RA21851_01069	CDS	1131				IS607 family transposase ISCbo6
20RA21851_01070	CDS	2304	yhaN_2		COG4717	putative protein YhaN
20RA21851_01071	CDS	945	yhaM	3.1.-.-	COG3481	3'-5' exoribonuclease YhaM
20RA21851_01072	CDS	576	comR			HTH-type transcriptional repressor ComR
20RA21851_01073	CDS	1212	sotB_1			sugar efflux transporter
20RA21851_01074	CDS	945	mhqA_1	1.13.11.-	COG0346	Putative ring-cleaving dioxygenase MhqA
20RA21851_01075	CDS	123				hypothetical protein
20RA21851_01076	CDS	801	mhqA_2	1.13.11.-	COG0346	Putative ring-cleaving dioxygenase MhqA
20RA21851_01077	CDS	1113				hypothetical protein
20RA21851_01078	CDS	132				hypothetical protein
20RA21851_01079	CDS	876	menH_2	4.2.99.20		2-succinyl-6-hydroxy-2,4-cyclohexadiene-1-carboxylate synthase
20RA21851_01080	CDS	201	yhaL			Sporulation protein YhaL
20RA21851_01081	CDS	906				hypothetical protein
20RA21851_01082	CDS	450				hypothetical protein
20RA21851_01083	CDS	561	glpP		COG1954	Glycerol uptake operon antiterminator regulatory protein
20RA21851_01084	CDS	822	glpF		COG0580	Glycerol uptake facilitator protein
20RA21851_01085	CDS	1491	glpK	2.7.1.30	COG0554	Glycerol kinase
20RA21851_01086	CDS	1683	glpD	1.1.5.3	COG0578	Aerobic glycerol-3-phosphate dehydrogenase
20RA21851_01087	CDS	165				hypothetical protein
20RA21851_01088	CDS	411				hypothetical protein
20RA21851_01089	CDS	621	algU_1		COG1595	RNA polymerase sigma-H factor
20RA21851_01090	CDS	408				hypothetical protein
20RA21851_01091	CDS	1251	mrdB	2.4.1.129		Peptidoglycan glycosyltransferase MrdB
20RA21851_01092	CDS	486				hypothetical protein
20RA21851_01093	CDS	366				hypothetical protein
20RA21851_01094	CDS	1392	mdtD			Putative multidrug resistance protein MdtD
20RA21851_01095	CDS	1449	farB			Fatty acid resistance protein FarB
20RA21851_01096	CDS	564				hypothetical protein
20RA21851_01097	CDS	2331	helD_1	3.6.4.12	COG3973	DNA helicase IV
20RA21851_01098	CDS	864	prsA1	5.2.1.8	COG0760	Foldase protein PrsA 1
20RA21851_01099	CDS	195				hypothetical protein
20RA21851_01100	CDS	336	yhaI_1			putative protein YhaI
20RA21851_01101	CDS	558	hpr		COG1846	HTH-type transcriptional regulator Hpr
20RA21851_01102	CDS	363				hypothetical protein
20RA21851_01103	CDS	435	hit_2		COG0537	Protein hit
20RA21851_01104	CDS	732	ecsA_1		COG1131	ABC-type transporter ATP-binding protein EcsA
20RA21851_01105	CDS	1212				hypothetical protein
20RA21851_01106	CDS	708				hypothetical protein
20RA21851_01107	CDS	144				hypothetical protein
20RA21851_01108	CDS	582	slmA			Nucleoid occlusion factor SlmA
20RA21851_01109	CDS	168				hypothetical protein
20RA21851_01110	CDS	477				hypothetical protein
20RA21851_01111	CDS	345				hypothetical protein
20RA21851_01112	CDS	1134				hypothetical protein
20RA21851_01113	CDS	435				hypothetical protein
20RA21851_01114	CDS	267				hypothetical protein
20RA21851_01115	CDS	372				hypothetical protein
20RA21851_01116	CDS	282				hypothetical protein
20RA21851_01117	CDS	825				hypothetical protein
20RA21851_01118	CDS	285				hypothetical protein
20RA21851_01119	CDS	360				hypothetical protein
20RA21851_01120	CDS	804				hypothetical protein
20RA21851_01121	CDS	297				hypothetical protein
20RA21851_01122	CDS	477				hypothetical protein
20RA21851_01123	CDS	1419				hypothetical protein
20RA21851_01124	CDS	504	hmoB	1.14.14.18	COG2329	Heme-degrading monooxygenase HmoB
20RA21851_01125	CDS	2118	pbpF_1		COG0744	Penicillin-binding protein 1F
20RA21851_01126	CDS	1047	hemE	4.1.1.37	COG0407	Uroporphyrinogen decarboxylase
20RA21851_01127	CDS	936	hemH1_1	4.99.1.1	COG0276	Ferrochelatase 1
20RA21851_01128	CDS	1422	hemY_1	1.3.3.4	COG1232	Protoporphyrinogen oxidase
20RA21851_01129	CDS	1353				hypothetical protein
20RA21851_01130	CDS	2367				hypothetical protein
20RA21851_01131	CDS	354				hypothetical protein
20RA21851_01132	CDS	840				hypothetical protein
20RA21851_01133	CDS	399	blaI		COG3682	Penicillinase repressor
20RA21851_01134	CDS	1899				hypothetical protein
20RA21851_01135	CDS	573				hypothetical protein
20RA21851_01136	CDS	2610	smc_1			Chromosome partition protein Smc
20RA21851_01137	CDS	216				hypothetical protein
20RA21851_01138	CDS	306				hypothetical protein
20RA21851_01139	CDS	354				hypothetical protein
20RA21851_01140	CDS	504				hypothetical protein
20RA21851_01141	CDS	978	cytR		COG1609	HTH-type transcriptional repressor CytR
20RA21851_01142	CDS	129				hypothetical protein
20RA21851_01143	CDS	735			COG1234	putative protein
20RA21851_01144	CDS	990	lplJ	6.3.1.20	COG0095	Lipoate-protein ligase LplJ
20RA21851_01145	CDS	429				hypothetical protein
20RA21851_01146	CDS	1533	lcfB	6.2.1.3	COG0318	Long-chain-fatty-acid--CoA ligase
20RA21851_01147	CDS	252				hypothetical protein
20RA21851_01148	CDS	1041				hypothetical protein
20RA21851_01149	CDS	6675				hypothetical protein
20RA21851_01150	CDS	480				hypothetical protein
20RA21851_01151	CDS	354				hypothetical protein
20RA21851_01152	CDS	753	wapA	3.1.-.-	COG3209	tRNA nuclease WapA
20RA21851_01153	CDS	246				hypothetical protein
20RA21851_01154	CDS	159				hypothetical protein
20RA21851_01155	CDS	492				hypothetical protein
20RA21851_01156	CDS	195				hypothetical protein
20RA21851_01157	CDS	267	ycjY		COG1073	putative protein YcjY
20RA21851_01158	CDS	237				hypothetical protein
20RA21851_01159	CDS	864	lpxG_1	3.6.1.-	COG1408	UDP-2,3-diacylglucosamine pyrophosphatase LpxG
20RA21851_01160	CDS	978				hypothetical protein
20RA21851_01161	CDS	1119	yhdL_1			putative anti-sigma-M factor YhdL
20RA21851_01162	CDS	486	sigM_1		COG1595	ECF RNA polymerase sigma factor SigM
20RA21851_01163	CDS	903	rhaS_2			HTH-type transcriptional activator RhaS
20RA21851_01164	CDS	366				hypothetical protein
20RA21851_01165	CDS	162				hypothetical protein
20RA21851_01166	CDS	1743	sasA_6	2.7.-.-		Adaptive-response sensory-kinase SasA
20RA21851_01167	CDS	705	regX3_2		COG0745	Sensory transduction protein regX3
20RA21851_01168	CDS	849				hypothetical protein
20RA21851_01169	CDS	333				hypothetical protein
20RA21851_01170	CDS	192				hypothetical protein
20RA21851_01171	CDS	189				hypothetical protein
20RA21851_01172	CDS	1269	htpX	3.4.24.-		Protease HtpX
20RA21851_01173	CDS	1728				hypothetical protein
20RA21851_01174	CDS	909				hypothetical protein
20RA21851_01175	CDS	672				hypothetical protein
20RA21851_01176	CDS	660				hypothetical protein
20RA21851_01177	CDS	657	sap_2			S-layer protein sap
20RA21851_01178	CDS	1590	aceB	2.3.3.9	COG2225	Malate synthase A
20RA21851_01179	CDS	1278	aceA	4.1.3.1	COG2224	Isocitrate lyase
20RA21851_01180	CDS	789				hypothetical protein
20RA21851_01181	CDS	204	cspA_1		COG1278	Major cold shock protein CspA
20RA21851_01182	CDS	276				hypothetical protein
20RA21851_01183	CDS	186				hypothetical protein
20RA21851_01184	CDS	582	comK		COG4903	Competence transcription factor
20RA21851_01185	CDS	594	ydjZ_2		COG0398	TVP38/TMEM64 family inner membrane protein YdjZ
20RA21851_01186	CDS	564	spsB_1	3.4.21.89	COG0681	Signal peptidase IB
20RA21851_01187	CDS	3516	addB	3.1.-.-	COG3857	ATP-dependent helicase/deoxyribonuclease subunit B
20RA21851_01188	CDS	3726	addA	3.1.-.-	COG1074	ATP-dependent helicase/nuclease subunit A
20RA21851_01189	CDS	288				hypothetical protein
20RA21851_01190	CDS	216	gerPF_1			putative spore germination protein GerPF
20RA21851_01191	CDS	387	gerPE			putative spore germination protein GerPE
20RA21851_01192	CDS	195	gerPD			putative spore germination protein GerPD
20RA21851_01193	CDS	615	gerPC			putative spore germination protein GerPC
20RA21851_01194	CDS	207	gerPB			putative spore germination protein GerPB
20RA21851_01195	CDS	222	gerPA			putative spore germination protein GerPA
20RA21851_01196	CDS	900	yisK_2		COG0179	putative protein YisK
20RA21851_01197	CDS	285				hypothetical protein
20RA21851_01198	CDS	1191	rocD	2.6.1.13	COG4992	Ornithine aminotransferase
20RA21851_01199	CDS	366				hypothetical protein
20RA21851_01200	CDS	555				hypothetical protein
20RA21851_01201	CDS	1848	asnO_1	6.3.5.4	COG0367	Asparagine synthetase [glutamine-hydrolyzing] 3
20RA21851_01202	CDS	960	hemH1_2	4.99.1.1	COG0276	Ferrochelatase 1
20RA21851_01203	CDS	1467	katA_1	1.11.1.6	COG0753	Catalase
20RA21851_01204	CDS	1233	nrgA			Ammonium transporter
20RA21851_01205	CDS	1296				hypothetical protein
20RA21851_01206	CDS	885				hypothetical protein
20RA21851_01207	CDS	492				hypothetical protein
20RA21851_01208	CDS	855	cvfB			Conserved virulence factor B
20RA21851_01209	CDS	264				hypothetical protein
20RA21851_01210	CDS	858	prsA2	5.2.1.8	COG0760	Foldase protein PrsA 2
20RA21851_01211	CDS	132				hypothetical protein
20RA21851_01212	CDS	858				hypothetical protein
20RA21851_01213	CDS	198				hypothetical protein
20RA21851_01214	CDS	141				hypothetical protein
20RA21851_01215	CDS	810	yitU	3.1.3.104	COG0561	5-amino-6-(5-phospho-D-ribitylamino)uracil phosphatase YitU
20RA21851_01216	CDS	180				hypothetical protein
20RA21851_01217	CDS	2601	clpB		COG0542	Chaperone protein ClpB
20RA21851_01218	CDS	183				hypothetical protein
20RA21851_01219	CDS	735				hypothetical protein
20RA21851_01220	CDS	846				hypothetical protein
20RA21851_01221	CDS	225				hypothetical protein
20RA21851_01222	CDS	933	fabHA	2.3.1.180	COG0332	3-oxoacyl-[acyl-carrier-protein] synthase 3 protein 1
20RA21851_01223	CDS	1239	fabF	2.3.1.179	COG0304	3-oxoacyl-[acyl-carrier-protein] synthase 2
20RA21851_01224	CDS	789				hypothetical protein
20RA21851_01225	CDS	747				hypothetical protein
20RA21851_01226	CDS	990	trpS_1	6.1.1.2	COG0180	Tryptophan--tRNA ligase
20RA21851_01227	CDS	381				hypothetical protein
20RA21851_01228	CDS	1632	dppE_4		COG4166	Dipeptide-binding protein DppE
20RA21851_01229	CDS	930	oppB		COG0601	Oligopeptide transport system permease protein OppB
20RA21851_01230	CDS	1017	oppC_2		COG1173	Oligopeptide transport system permease protein OppC
20RA21851_01231	CDS	1044	oppD_6		COG0444	Oligopeptide transport ATP-binding protein OppD
20RA21851_01232	CDS	936	oppF_5		COG4608	Oligopeptide transport ATP-binding protein OppF
20RA21851_01233	CDS	1446	yeeO		COG0534	putative FMN/FAD exporter YeeO
20RA21851_01234	CDS	1647	dppE_5		COG4166	Dipeptide-binding protein DppE
20RA21851_01235	CDS	204				hypothetical protein
20RA21851_01236	CDS	396	spxA_1		COG1393	Regulatory protein Spx
20RA21851_01237	CDS	675				hypothetical protein
20RA21851_01238	CDS	684	mecA		COG4862	Adapter protein MecA 1
20RA21851_01239	CDS	1545	ywiE	2.7.8.-	COG1502	putative cardiolipin synthase YwiE
20RA21851_01240	CDS	1245	coiA		COG4469	Competence protein CoiA
20RA21851_01241	CDS	1827	pepF1_1	3.4.24.-		Oligoendopeptidase F, plasmid
20RA21851_01242	CDS	174				hypothetical protein
20RA21851_01243	CDS	894				hypothetical protein
20RA21851_01244	CDS	399	yjbI		COG2346	Group 2 truncated hemoglobin YjbI
20RA21851_01245	CDS	579	yjbK	3.6.1.-	COG4116	Putative triphosphatase YjbK
20RA21851_01246	CDS	360				hypothetical protein
20RA21851_01247	CDS	639	yjbM	2.7.6.5	COG2357	GTP pyrophosphokinase YjbM
20RA21851_01248	CDS	798	ppnKA	2.7.1.23	COG0061	NAD kinase 1
20RA21851_01249	CDS	894				hypothetical protein
20RA21851_01250	CDS	618				hypothetical protein
20RA21851_01251	CDS	363				hypothetical protein
20RA21851_01252	CDS	741	prpE	3.6.1.17	COG0639	Bis(5'-nucleosyl)-tetraphosphatase PrpE [asymmetrical]
20RA21851_01253	CDS	240	ftsW_1	2.4.1.129	COG0772	putative peptidoglycan glycosyltransferase FtsW
20RA21851_01254	CDS	924	rodA_1	2.4.1.129	COG0772	Peptidoglycan glycosyltransferase RodA
20RA21851_01255	CDS	936				hypothetical protein
20RA21851_01256	CDS	768				putative protein
20RA21851_01257	CDS	846	mycF	2.1.1.237		Mycinamicin III 3''-O-methyltransferase
20RA21851_01258	CDS	789				hypothetical protein
20RA21851_01259	CDS	1158				hypothetical protein
20RA21851_01260	CDS	690	COQ3_1	2.1.1.222		Ubiquinone biosynthesis O-methyltransferase, mitochondrial
20RA21851_01261	CDS	687				hypothetical protein
20RA21851_01262	CDS	681				hypothetical protein
20RA21851_01263	CDS	738	rmlA	2.7.7.24	COG1209	Glucose-1-phosphate thymidylyltransferase
20RA21851_01264	CDS	546	rfbC	5.1.3.13	COG1898	dTDP-4-dehydrorhamnose 3,5-epimerase
20RA21851_01265	CDS	969	rmlB	4.2.1.46	COG1088	dTDP-glucose 4,6-dehydratase
20RA21851_01266	CDS	855	rmlD	1.1.1.133		dTDP-4-dehydrorhamnose reductase
20RA21851_01267	CDS	771	fabI	1.3.1.9	COG0623	Enoyl-[acyl-carrier-protein] reductase [NADH] FabI
20RA21851_01268	CDS	522				hypothetical protein
20RA21851_01269	CDS	459	cotZ_1			Spore coat protein Z
20RA21851_01270	CDS	360				hypothetical protein
20RA21851_01271	CDS	504				hypothetical protein
20RA21851_01272	CDS	471	cotZ_2			Spore coat protein Z
20RA21851_01273	CDS	2067	yjcD	3.6.4.12	COG0210	Putative ATP-dependent DNA helicase YjcD
20RA21851_01274	CDS	423	yjcF_1	2.3.1.-		putative N-acetyltransferase YjcF
20RA21851_01275	CDS	519	yjcG	3.1.-.-	COG1514	Putative phosphoesterase YjcG
20RA21851_01276	CDS	732				hypothetical protein
20RA21851_01277	CDS	912				hypothetical protein
20RA21851_01278	CDS	396				hypothetical protein
20RA21851_01279	CDS	399				hypothetical protein
20RA21851_01280	CDS	1479	putP		COG0591	High-affinity proline transporter PutP
20RA21851_01281	CDS	1419	trpE	4.1.3.27	COG0147	Anthranilate synthase component 1
20RA21851_01282	CDS	588	pabA_2	2.6.1.85	COG0512	Aminodeoxychorismate/anthranilate synthase component 2
20RA21851_01283	CDS	1026	trpD2	2.4.2.18	COG0547	Anthranilate phosphoribosyltransferase 2
20RA21851_01284	CDS	762	trpC	4.1.1.48		Indole-3-glycerol phosphate synthase
20RA21851_01285	CDS	615	trpF	5.3.1.24	COG0135	N-(5'-phosphoribosyl)anthranilate isomerase
20RA21851_01286	CDS	1194	trpB	4.2.1.20	COG0133	Tryptophan synthase beta chain
20RA21851_01287	CDS	777	trpA	4.2.1.20	COG0159	Tryptophan synthase alpha chain
20RA21851_01288	CDS	360				hypothetical protein
20RA21851_01289	CDS	1500	lctP		COG1620	L-lactate permease
20RA21851_01290	CDS	684				hypothetical protein
20RA21851_01291	CDS	834				hypothetical protein
20RA21851_01292	CDS	786				hypothetical protein
20RA21851_01293	CDS	432				hypothetical protein
20RA21851_01294	CDS	1335	cdr_2	1.8.1.14		Coenzyme A disulfide reductase
20RA21851_01295	CDS	492				hypothetical protein
20RA21851_01296	CDS	411				hypothetical protein
20RA21851_01297	CDS	1542				hypothetical protein
20RA21851_01298	CDS	1950				hypothetical protein
20RA21851_01299	CDS	1920				hypothetical protein
20RA21851_01300	CDS	1257	odhB	2.3.1.61		Dihydrolipoyllysine-residue succinyltransferase component of 2-oxoglutarate dehydrogenase complex
20RA21851_01301	CDS	2868	odhA	1.2.4.2		2-oxoglutarate dehydrogenase E1 component
20RA21851_01302	CDS	198				hypothetical protein
20RA21851_01303	CDS	378				hypothetical protein
20RA21851_01304	CDS	183				hypothetical protein
20RA21851_01305	CDS	360				hypothetical protein
20RA21851_01306	CDS	405				hypothetical protein
20RA21851_01307	CDS	870				hypothetical protein
20RA21851_01308	CDS	183				hypothetical protein
20RA21851_01309	CDS	249				hypothetical protein
20RA21851_01310	CDS	189				hypothetical protein
20RA21851_01311	tRNA	73				tRNA-Val(gac)
20RA21851_01312	CDS	225				hypothetical protein
20RA21851_01313	CDS	756	COQ5_1	2.1.1.163		2-methoxy-6-polyprenyl-1,4-benzoquinol methylase, mitochondrial
20RA21851_01314	CDS	228				hypothetical protein
20RA21851_01315	CDS	1224	dacB_1	3.4.16.4	COG1686	D-alanyl-D-alanine carboxypeptidase DacB
20RA21851_01316	CDS	570	sipW	3.4.21.89	COG0681	Signal peptidase I W
20RA21851_01317	CDS	588	tasA_1			Major biofilm matrix component
20RA21851_01318	CDS	765				hypothetical protein
20RA21851_01319	CDS	594	tasA_2			Major biofilm matrix component
20RA21851_01320	CDS	324	sinR		COG1396	HTH-type transcriptional regulator SinR
20RA21851_01321	CDS	2388	ina_2	3.4.24.-		Immune inhibitor A
20RA21851_01322	CDS	1368	aldH1	1.2.1.-	COG1012	4,4'-diaponeurosporen-aldehyde dehydrogenase
20RA21851_01323	CDS	984	potA	7.6.2.11	COG3842	Spermidine/putrescine import ATP-binding protein PotA
20RA21851_01324	CDS	849	potB		COG1176	Spermidine/putrescine transport system permease protein PotB
20RA21851_01325	CDS	801	ydcV			Inner membrane ABC transporter permease protein YdcV
20RA21851_01326	CDS	1038	potD		COG0687	Spermidine/putrescine-binding periplasmic protein
20RA21851_01327	CDS	648				hypothetical protein
20RA21851_01328	CDS	2193	ydfJ		COG2409	Membrane protein YdfJ
20RA21851_01329	CDS	417				hypothetical protein
20RA21851_01330	CDS	924	rluD_1	5.4.99.23	COG0564	Ribosomal large subunit pseudouridine synthase D
20RA21851_01331	CDS	606				hypothetical protein
20RA21851_01332	CDS	828				hypothetical protein
20RA21851_01333	CDS	1329	lutA_1			Lactate utilization protein A
20RA21851_01334	CDS	1413		1.-.-.-	COG0277	putative FAD-linked oxidoreductase
20RA21851_01335	CDS	1116	cdaR_2		COG3835	Carbohydrate diacid regulator
20RA21851_01336	CDS	975				hypothetical protein
20RA21851_01337	CDS	672	srrA_2		COG0745	Transcriptional regulatory protein SrrA
20RA21851_01338	CDS	1401	rcsC_2	2.7.13.3		Sensor histidine kinase RcsC
20RA21851_01339	CDS	657	lutR		COG2186	HTH-type transcriptional regulator LutR
20RA21851_01340	CDS	720	lutA_2		COG0247	Lactate utilization protein A
20RA21851_01341	CDS	1422	lutB_1		COG1139	Lactate utilization protein B
20RA21851_01342	CDS	711	lutC_1		COG1556	Lactate utilization protein C
20RA21851_01343	CDS	723	comC			Type 4 prepilin-like proteins leader peptide-processing enzyme
20RA21851_01344	CDS	150				hypothetical protein
20RA21851_01345	CDS	852	nirC		COG2116	Nitrite transporter NirC
20RA21851_01346	CDS	795				hypothetical protein
20RA21851_01347	CDS	1320	ktrB_1		COG0168	Ktr system potassium uptake protein B
20RA21851_01348	CDS	186	sspD			Small, acid-soluble spore protein D
20RA21851_01349	CDS	444	phaJ_1	4.2.1.119	COG2030	(R)-specific enoyl-CoA hydratase
20RA21851_01350	CDS	525				hypothetical protein
20RA21851_01351	CDS	453				hypothetical protein
20RA21851_01352	CDS	483				hypothetical protein
20RA21851_01353	CDS	744	fabG_2	1.1.1.100		3-oxoacyl-[acyl-carrier-protein] reductase FabG
20RA21851_01354	CDS	1086	phaC	2.3.1.-	COG3243	Poly(3-hydroxyalkanoate) polymerase subunit PhaC
20RA21851_01355	CDS	1170	puuB	1.4.3.-		Gamma-glutamylputrescine oxidoreductase
20RA21851_01356	CDS	1350	ktrB_2		COG0168	Ktr system potassium uptake protein B
20RA21851_01357	CDS	336				hypothetical protein
20RA21851_01358	CDS	153				hypothetical protein
20RA21851_01359	CDS	1077			COG1840	putative protein
20RA21851_01360	CDS	108				hypothetical protein
20RA21851_01361	CDS	255	cysA	7.3.2.3	COG1118	Sulfate/thiosulfate import ATP-binding protein CysA
20RA21851_01362	CDS	627	btuD_2	7.6.2.8		Vitamin B12 import ATP-binding protein BtuD
20RA21851_01363	CDS	90				hypothetical protein
20RA21851_01364	CDS	1659				hypothetical protein
20RA21851_01365	CDS	795	phnX	3.11.1.1		Phosphonoacetaldehyde hydrolase
20RA21851_01366	CDS	1098	phnW_1	2.6.1.37	COG0075	2-aminoethylphosphonate--pyruvate transaminase
20RA21851_01367	CDS	1185	lysDH	1.4.1.18		Lysine 6-dehydrogenase
20RA21851_01368	CDS	783	srlR		COG1349	Glucitol operon repressor
20RA21851_01369	CDS	120				hypothetical protein
20RA21851_01370	CDS	273				hypothetical protein
20RA21851_01371	CDS	441				hypothetical protein
20RA21851_01372	CDS	1629				hypothetical protein
20RA21851_01373	CDS	303	mtnB_1	4.2.1.109	COG0235	Methylthioribulose-1-phosphate dehydratase
20RA21851_01374	CDS	624				hypothetical protein
20RA21851_01375	CDS	771			COG2861	putative protein
20RA21851_01376	CDS	282				hypothetical protein
20RA21851_01377	CDS	1497	kinD	2.7.13.3		Sporulation kinase D
20RA21851_01378	CDS	447	mhqR_1		COG1846	HTH-type transcriptional regulator MhqR
20RA21851_01379	CDS	1695				hypothetical protein
20RA21851_01380	CDS	534				hypothetical protein
20RA21851_01381	CDS	117				hypothetical protein
20RA21851_01382	CDS	1209	rcsC_3	2.7.13.3		Sensor histidine kinase RcsC
20RA21851_01383	CDS	663	queC	6.3.4.20	COG0603	7-cyano-7-deazaguanine synthase
20RA21851_01384	CDS	492				hypothetical protein
20RA21851_01385	CDS	717	queE_2	4.3.99.3	COG0602	7-carboxy-7-deazaguanine synthase
20RA21851_01386	CDS	498	queF	1.7.1.13	COG0780	NADPH-dependent 7-cyano-7-deazaguanine reductase
20RA21851_01387	CDS	186				hypothetical protein
20RA21851_01388	CDS	156				hypothetical protein
20RA21851_01389	CDS	603				hypothetical protein
20RA21851_01390	CDS	579				hypothetical protein
20RA21851_01391	CDS	195				hypothetical protein
20RA21851_01392	CDS	318				hypothetical protein
20RA21851_01393	CDS	360	nrdI		COG1780	Protein NrdI
20RA21851_01394	CDS	768	nrdE_1	1.17.4.1	COG0209	Ribonucleoside-diphosphate reductase subunit alpha
20RA21851_01395	CDS	762				hypothetical protein
20RA21851_01396	CDS	1323	nrdE_2	1.17.4.1	COG0209	Ribonucleoside-diphosphate reductase subunit alpha
20RA21851_01397	CDS	969	nrdF	1.17.4.1	COG0208	Ribonucleoside-diphosphate reductase subunit beta
20RA21851_01398	CDS	381				hypothetical protein
20RA21851_01399	CDS	699	yxlF_1	3.6.3.-	COG1131	putative ABC transporter ATP-binding protein YxlF
20RA21851_01400	CDS	795				hypothetical protein
20RA21851_01401	CDS	903	bcrA_2			Bacitracin transport ATP-binding protein BcrA
20RA21851_01402	CDS	777				hypothetical protein
20RA21851_01403	CDS	1014				hypothetical protein
20RA21851_01404	CDS	183				hypothetical protein
20RA21851_01405	CDS	453	lrpC_1		COG1522	HTH-type transcriptional regulator LrpC
20RA21851_01406	CDS	429				hypothetical protein
20RA21851_01407	CDS	555	rutB_1	3.5.1.110		Peroxyureidoacrylate/ureidoacrylate amidohydrolase RutB
20RA21851_01408	CDS	399				hypothetical protein
20RA21851_01409	CDS	921	ykfA	3.4.16.-	COG1619	putative murein peptide carboxypeptidase
20RA21851_01410	CDS	1095	nmoA	1.13.12.-	COG2070	Nitronate monooxygenase
20RA21851_01411	CDS	1176	dltD_1		COG3966	Protein DltD
20RA21851_01412	CDS	240	dltC		COG0236	D-alanyl carrier protein
20RA21851_01413	CDS	1167				hypothetical protein
20RA21851_01414	CDS	1512	dltA	6.2.1.54	COG1020	D-alanine--D-alanyl carrier protein ligase
20RA21851_01415	CDS	147				hypothetical protein
20RA21851_01416	CDS	1170		3.5.1.47		N-acetyldiaminopimelate deacetylase
20RA21851_01417	CDS	177				hypothetical protein
20RA21851_01418	CDS	447				Flavodoxin
20RA21851_01419	CDS	774				hypothetical protein
20RA21851_01420	CDS	162				hypothetical protein
20RA21851_01421	CDS	903	aacA-aphD_1			Bifunctional AAC/APH
20RA21851_01422	CDS	498				hypothetical protein
20RA21851_01423	CDS	150				hypothetical protein
20RA21851_01424	CDS	174				hypothetical protein
20RA21851_01425	CDS	1362	norM		COG0534	Multidrug resistance protein NorM
20RA21851_01426	CDS	792	uppP_3	3.6.1.27	COG1968	Undecaprenyl-diphosphatase
20RA21851_01427	CDS	555				hypothetical protein
20RA21851_01428	CDS	432				hypothetical protein
20RA21851_01429	CDS	396	mhqR_2		COG1846	HTH-type transcriptional regulator MhqR
20RA21851_01430	CDS	156				hypothetical protein
20RA21851_01431	CDS	1236	gltP_1		COG1301	Proton/glutamate-aspartate symporter
20RA21851_01432	CDS	1344	ktrB_3		COG0168	Ktr system potassium uptake protein B
20RA21851_01433	CDS	366				hypothetical protein
20RA21851_01434	CDS	468	ytfJ_1		COG3874	putative spore protein YtfJ
20RA21851_01435	CDS	90				hypothetical protein
20RA21851_01436	CDS	249				hypothetical protein
20RA21851_01437	CDS	240				hypothetical protein
20RA21851_01438	CDS	237				hypothetical protein
20RA21851_01439	CDS	897	ilvE_2	2.6.1.42	COG0115	Branched-chain-amino-acid aminotransferase
20RA21851_01440	CDS	1701	ilvB_1	2.2.1.6	COG0028	Acetolactate synthase large subunit
20RA21851_01441	CDS	510	ilvH_1	2.2.1.6	COG0440	Acetolactate synthase small subunit
20RA21851_01442	CDS	1011	ilvC_1	1.1.1.86	COG0059	Ketol-acid reductoisomerase (NADP(+))
20RA21851_01443	CDS	1521	leuA	2.3.3.13		2-isopropylmalate synthase
20RA21851_01444	CDS	1065	leuB	1.1.1.85	COG0473	3-isopropylmalate dehydrogenase
20RA21851_01445	CDS	1395	leuC	4.2.1.33	COG0065	3-isopropylmalate dehydratase large subunit
20RA21851_01446	CDS	582	leuD	4.2.1.33	COG0066	3-isopropylmalate dehydratase small subunit
20RA21851_01447	CDS	1263	hisZ		COG3705	ATP phosphoribosyltransferase regulatory subunit
20RA21851_01448	CDS	636	hisG	2.4.2.17	COG0040	ATP phosphoribosyltransferase
20RA21851_01449	CDS	1290	hisD	1.1.1.23		Histidinol dehydrogenase
20RA21851_01450	CDS	585	hisB	4.2.1.19		Imidazoleglycerol-phosphate dehydratase
20RA21851_01451	CDS	630	hisH	4.3.2.10	COG0118	Imidazole glycerol phosphate synthase subunit HisH
20RA21851_01452	CDS	720	priA_1	5.3.1.16	COG0106	Phosphoribosyl isomerase A
20RA21851_01453	CDS	759	hisF	4.3.2.10	COG0107	Imidazole glycerol phosphate synthase subunit HisF
20RA21851_01454	CDS	306	hisI	3.5.4.19	COG0139	Phosphoribosyl-AMP cyclohydrolase
20RA21851_01455	CDS	324	hisE	3.6.1.31	COG0140	Phosphoribosyl-ATP pyrophosphatase
20RA21851_01456	CDS	1017				hypothetical protein
20RA21851_01457	CDS	168				hypothetical protein
20RA21851_01458	CDS	972		1.1.1.-		Putative 2-hydroxyacid dehydrogenase
20RA21851_01459	CDS	702				hypothetical protein
20RA21851_01460	CDS	1887	ltaS1_1		COG1368	Lipoteichoic acid synthase 1
20RA21851_01461	CDS	444				hypothetical protein
20RA21851_01462	CDS	1350	lysA	4.1.1.20	COG0019	Diaminopimelate decarboxylase
20RA21851_01463	CDS	144				hypothetical protein
20RA21851_01464	CDS	681	cysH	1.8.4.8	COG0175	Phosphoadenosine phosphosulfate reductase
20RA21851_01465	CDS	1137	sat	2.7.7.4	COG2046	Sulfate adenylyltransferase
20RA21851_01466	CDS	594	cysC	2.7.1.25	COG0529	putative adenylyl-sulfate kinase
20RA21851_01467	CDS	1623	sir	1.8.7.1	COG0155	Sulfite reductase [ferredoxin]
20RA21851_01468	CDS	207				hypothetical protein
20RA21851_01469	CDS	777	sumT	2.1.1.107	COG0007	Uroporphyrinogen-III C-methyltransferase
20RA21851_01470	CDS	756	sirB_1	4.99.1.4	COG2138	Sirohydrochlorin ferrochelatase
20RA21851_01471	CDS	618	sirC_1	1.3.1.76	COG1648	Precorrin-2 dehydrogenase
20RA21851_01472	CDS	1356				hypothetical protein
20RA21851_01473	CDS	1254				hypothetical protein
20RA21851_01474	CDS	1272	gltT_1			Proton/sodium-glutamate symport protein
20RA21851_01475	CDS	519				hypothetical protein
20RA21851_01476	CDS	1317	nhaC_1		COG1757	Na(+)/H(+) antiporter NhaC
20RA21851_01477	CDS	357				hypothetical protein
20RA21851_01478	CDS	663	liaH_1		COG1842	Protein LiaH
20RA21851_01479	CDS	741	liaF		COG4758	Protein LiaF
20RA21851_01480	CDS	1056	liaS_1	2.7.13.3	COG4585	Sensor histidine kinase LiaS
20RA21851_01481	CDS	633	liaR		COG2197	Transcriptional regulatory protein LiaR
20RA21851_01482	CDS	264				hypothetical protein
20RA21851_01483	CDS	1356	brnQ_3		COG1114	Branched-chain amino acid transport system 2 carrier protein
20RA21851_01484	CDS	210				hypothetical protein
20RA21851_01485	CDS	777	COQ3_2	2.1.1.222		Ubiquinone biosynthesis O-methyltransferase, mitochondrial
20RA21851_01486	CDS	756				hypothetical protein
20RA21851_01487	CDS	198				hypothetical protein
20RA21851_01488	CDS	1098				hypothetical protein
20RA21851_01489	CDS	519				hypothetical protein
20RA21851_01490	CDS	1209	hmp	1.14.12.17	COG1017	Flavohemoprotein
20RA21851_01491	CDS	513				hypothetical protein
20RA21851_01492	CDS	228				hypothetical protein
20RA21851_01493	CDS	801				hypothetical protein
20RA21851_01494	CDS	999				hypothetical protein
20RA21851_01495	CDS	621				hypothetical protein
20RA21851_01496	CDS	2022	pbpF_2		COG0744	Penicillin-binding protein 1F
20RA21851_01497	CDS	195				hypothetical protein
20RA21851_01498	CDS	906				hypothetical protein
20RA21851_01499	CDS	1263	sasA_7	2.7.-.-		Adaptive-response sensory-kinase SasA
20RA21851_01500	CDS	846				hypothetical protein
20RA21851_01501	CDS	195				hypothetical protein
20RA21851_01502	CDS	531	xerD_1		COG4974	Tyrosine recombinase XerD
20RA21851_01503	CDS	1812	sasA_8	2.7.-.-		Adaptive-response sensory-kinase SasA
20RA21851_01504	CDS	708	deoD	2.4.2.1	COG0813	Purine nucleoside phosphorylase DeoD-type
20RA21851_01505	CDS	1356				IS200/IS605 family transposase ISAsp8
20RA21851_01506	CDS	774				hypothetical protein
20RA21851_01507	CDS	2586	mprF	2.3.2.3		Phosphatidylglycerol lysyltransferase
20RA21851_01508	CDS	390				hypothetical protein
20RA21851_01509	CDS	492				hypothetical protein
20RA21851_01510	CDS	915				hypothetical protein
20RA21851_01511	CDS	1125	dacB_2	3.4.16.4	COG1686	D-alanyl-D-alanine carboxypeptidase DacB
20RA21851_01512	CDS	597	spmA		COG2715	Spore maturation protein A
20RA21851_01513	CDS	531	spmB			Spore maturation protein B
20RA21851_01514	CDS	729	rluB	5.4.99.22	COG1187	Ribosomal large subunit pseudouridine synthase B
20RA21851_01515	CDS	522	resA_1		COG0526	Thiol-disulfide oxidoreductase ResA
20RA21851_01516	CDS	1626	ccsB			Cytochrome c biogenesis protein CcsB
20RA21851_01517	CDS	1158	ccsA			Cytochrome c biogenesis protein CcsA
20RA21851_01518	CDS	753	srrA_3		COG0745	Transcriptional regulatory protein SrrA
20RA21851_01519	CDS	1743	resE_1	2.7.13.3		Sensor histidine kinase ResE
20RA21851_01520	CDS	582	yvqK	2.5.1.17	COG2096	Corrinoid adenosyltransferase
20RA21851_01521	CDS	615				hypothetical protein
20RA21851_01522	CDS	687				hypothetical protein
20RA21851_01523	CDS	579	fmnP		COG3601	Riboflavin transporter FmnP
20RA21851_01524	CDS	249				Ferredoxin
20RA21851_01525	CDS	1062				hypothetical protein
20RA21851_01526	CDS	1530	dbpA_1	3.6.4.13		ATP-dependent RNA helicase DbpA
20RA21851_01527	CDS	564				hypothetical protein
20RA21851_01528	CDS	480				hypothetical protein
20RA21851_01529	CDS	594	ypbG		COG1408	putative protein YpbG
20RA21851_01530	CDS	876	racA_1			Chromosome-anchoring protein RacA
20RA21851_01531	CDS	609	mecB		COG4862	Adapter protein MecA 2
20RA21851_01532	CDS	1287	gudB	1.4.1.2	COG0334	Cryptic catabolic NAD-specific glutamate dehydrogenase GudB
20RA21851_01533	CDS	210				hypothetical protein
20RA21851_01534	CDS	237				hypothetical protein
20RA21851_01535	CDS	471				hypothetical protein
20RA21851_01536	CDS	981	trxB_1	1.8.1.9	COG0492	Thioredoxin reductase
20RA21851_01537	CDS	933	ansA_1	3.5.1.1	COG0252	L-asparaginase
20RA21851_01538	CDS	174				hypothetical protein
20RA21851_01539	CDS	678	cmk	2.7.4.25	COG0283	Cytidylate kinase
20RA21851_01540	CDS	1149	ypfD		COG0539	30S ribosomal protein S1
20RA21851_01541	CDS	1050	fni	5.3.3.2	COG1304	Isopentenyl-diphosphate delta-isomerase
20RA21851_01542	CDS	135				hypothetical protein
20RA21851_01543	CDS	612				hypothetical protein
20RA21851_01544	CDS	894				hypothetical protein
20RA21851_01545	CDS	186				hypothetical protein
20RA21851_01546	CDS	1311	der_1		COG1160	GTPase Der
20RA21851_01547	CDS	1023	gpsA	1.1.1.94	COG0240	Glycerol-3-phosphate dehydrogenase [NAD(P)+]
20RA21851_01548	CDS	252				hypothetical protein
20RA21851_01549	CDS	204				hypothetical protein
20RA21851_01550	CDS	603				hypothetical protein
20RA21851_01551	CDS	1479	spoIVA	3.6.1.3		Stage IV sporulation protein A
20RA21851_01552	CDS	273	hup_1			DNA-binding protein HU
20RA21851_01553	CDS	570	folE	3.5.4.16	COG0302	GTP cyclohydrolase 1
20RA21851_01554	CDS	750				hypothetical protein
20RA21851_01555	CDS	714	menG	2.1.1.163	COG2226	Demethylmenaquinone methyltransferase
20RA21851_01556	CDS	963	hepT	2.5.1.30	COG0142	Heptaprenyl diphosphate synthase component 2
20RA21851_01557	CDS	447	ndk	2.7.4.6	COG0105	Nucleoside diphosphate kinase
20RA21851_01558	CDS	1173	aroC_1	4.2.3.5	COG0082	Chorismate synthase
20RA21851_01559	CDS	1092	aroB	4.2.3.4	COG0337	3-dehydroquinate synthase
20RA21851_01560	CDS	1113	hisC_1	2.6.1.9	COG0079	Histidinol-phosphate aminotransferase
20RA21851_01561	CDS	1263	bepA_1	3.4.-.-		Beta-barrel assembly-enhancing protease
20RA21851_01562	CDS	537				hypothetical protein
20RA21851_01563	CDS	456				hypothetical protein
20RA21851_01564	CDS	513	petC_2	7.1.1.6		Cytochrome b6-f complex iron-sulfur subunit
20RA21851_01565	CDS	675	qcrB		COG1290	Menaquinol-cytochrome c reductase cytochrome b subunit
20RA21851_01566	CDS	768	petD			Cytochrome b6-f complex subunit 4
20RA21851_01567	CDS	618				hypothetical protein
20RA21851_01568	CDS	687				hypothetical protein
20RA21851_01569	CDS	789				hypothetical protein
20RA21851_01570	CDS	684				hypothetical protein
20RA21851_01571	CDS	642	tmung	3.2.2.27	COG1573	Type-4 uracil-DNA glycosylase
20RA21851_01572	CDS	882				hypothetical protein
20RA21851_01573	CDS	399	ypjD		COG1694	putative protein YpjD
20RA21851_01574	CDS	801	dapB	1.17.1.8	COG0289	4-hydroxy-tetrahydrodipicolinate reductase
20RA21851_01575	CDS	396	mgsA	4.2.3.3	COG1803	Methylglyoxal synthase
20RA21851_01576	CDS	705	bshB1	3.5.1.-	COG2120	N-acetyl-alpha-D-glucosaminyl L-malate deacetylase 1
20RA21851_01577	CDS	1146	bshA_1	2.4.1.-	COG0438	N-acetyl-alpha-D-glucosaminyl L-malate synthase
20RA21851_01578	CDS	1194	cca	2.7.7.72		CCA-adding enzyme
20RA21851_01579	CDS	981	birA	6.3.4.15	COG0340	Bifunctional ligase/repressor BirA
20RA21851_01580	CDS	390				hypothetical protein
20RA21851_01581	CDS	840	panB	2.1.2.11		3-methyl-2-oxobutanoate hydroxymethyltransferase
20RA21851_01582	CDS	849	panC	6.3.2.1		Pantothenate synthetase
20RA21851_01583	CDS	384	panD	4.1.1.11	COG0853	Aspartate 1-decarboxylase
20RA21851_01584	CDS	2805	dinG_1	3.1.-.-		3'-5' exonuclease DinG
20RA21851_01585	CDS	171				hypothetical protein
20RA21851_01586	CDS	504	ypmB		COG5353	putative protein YpmB
20RA21851_01587	CDS	1188		2.6.1.1		Aspartate aminotransferase
20RA21851_01588	CDS	708	dnaD		COG3935	DNA replication protein DnaD
20RA21851_01589	CDS	648	nth	4.2.99.18	COG0177	Endonuclease III
20RA21851_01590	CDS	519	ypoC			putative protein YpoC
20RA21851_01591	CDS	2694	ponA		COG0744	Penicillin-binding protein 1A/1B
20RA21851_01592	CDS	603	recU	3.1.22.4	COG3331	Holliday junction resolvase RecU
20RA21851_01593	CDS	1026				hypothetical protein
20RA21851_01594	CDS	102				hypothetical protein
20RA21851_01595	CDS	243				hypothetical protein
20RA21851_01596	CDS	345				hypothetical protein
20RA21851_01597	CDS	192				hypothetical protein
20RA21851_01598	CDS	480				hypothetical protein
20RA21851_01599	CDS	423				hypothetical protein
20RA21851_01600	CDS	555				hypothetical protein
20RA21851_01601	CDS	339	gpsB		COG3599	Cell cycle protein GpsB
20RA21851_01602	CDS	1140	rlmL		COG0116	Ribosomal RNA large subunit methyltransferase K/L
20RA21851_01603	CDS	183				hypothetical protein
20RA21851_01604	CDS	1938	yoaA	3.6.4.12	COG1199	putative ATP-dependent DNA helicase YoaA
20RA21851_01605	CDS	1518	ypwA	3.4.17.19	COG2317	Carboxypeptidase 1
20RA21851_01606	CDS	474				hypothetical protein
20RA21851_01607	CDS	897				hypothetical protein
20RA21851_01608	CDS	747	map_2	3.4.11.18	COG0024	Methionine aminopeptidase 1
20RA21851_01609	CDS	594	xpt	2.4.2.22	COG0503	Xanthine phosphoribosyltransferase
20RA21851_01610	CDS	1323				Nucleobase transporter PlUacP
20RA21851_01611	CDS	1164				hypothetical protein
20RA21851_01612	CDS	93				hypothetical protein
20RA21851_01613	CDS	3660	der_2			GTPase Der
20RA21851_01614	CDS	255				hypothetical protein
20RA21851_01615	CDS	468	yvbK	2.3.1.-		putative N-acetyltransferase YvbK
20RA21851_01616	CDS	273				hypothetical protein
20RA21851_01617	CDS	834	sseA	2.8.1.2	COG2897	3-mercaptopyruvate sulfurtransferase
20RA21851_01618	CDS	450				hypothetical protein
20RA21851_01619	CDS	312				hypothetical protein
20RA21851_01620	CDS	1152				hypothetical protein
20RA21851_01621	CDS	387				hypothetical protein
20RA21851_01622	CDS	726				hypothetical protein
20RA21851_01623	CDS	867	ypcP	3.1.11.-	COG0258	5'-3' exonuclease
20RA21851_01624	CDS	141				hypothetical protein
20RA21851_01625	CDS	1194				hypothetical protein
20RA21851_01626	CDS	744	ywqC		COG3944	putative capsular polysaccharide biosynthesis protein YwqC
20RA21851_01627	CDS	216				hypothetical protein
20RA21851_01628	CDS	249				hypothetical protein
20RA21851_01629	CDS	189				hypothetical protein
20RA21851_01630	CDS	639	wecA	2.7.8.40		UDP-N-acetylgalactosamine-undecaprenyl-phosphate N-acetylgalactosaminephosphotransferase
20RA21851_01631	CDS	1437				hypothetical protein
20RA21851_01632	CDS	1215				hypothetical protein
20RA21851_01633	CDS	801	tuaG	2.4.-.-	COG0463	Putative teichuronic acid biosynthesis glycosyltransferase TuaG
20RA21851_01634	CDS	303				hypothetical protein
20RA21851_01635	CDS	753	bshA_2	2.4.1.-	COG0438	N-acetyl-alpha-D-glucosaminyl L-malate synthase
20RA21851_01636	CDS	1548				hypothetical protein
20RA21851_01637	CDS	15054				hypothetical protein
20RA21851_01638	CDS	852				hypothetical protein
20RA21851_01639	CDS	561				hypothetical protein
20RA21851_01640	CDS	261				hypothetical protein
20RA21851_01641	CDS	906				hypothetical protein
20RA21851_01642	CDS	387	rnhA		COG0328	14.7 kDa ribonuclease H-like protein
20RA21851_01643	CDS	909	lacX			Protein LacX, plasmid
20RA21851_01644	CDS	486	queT		COG4708	Queuosine precursor transporter QueT
20RA21851_01645	CDS	660				hypothetical protein
20RA21851_01646	CDS	177				hypothetical protein
20RA21851_01647	CDS	249				hypothetical protein
20RA21851_01648	CDS	198	cspD_1		COG1278	Cold shock protein CspD
20RA21851_01649	CDS	729				hypothetical protein
20RA21851_01650	CDS	633				hypothetical protein
20RA21851_01651	CDS	294				hypothetical protein
20RA21851_01652	CDS	630				hypothetical protein
20RA21851_01653	CDS	342				hypothetical protein
20RA21851_01654	CDS	1551	actP		COG4147	Cation/acetate symporter ActP
20RA21851_01655	CDS	1350	tpa	2.6.1.77	COG0161	Taurine--pyruvate aminotransferase
20RA21851_01656	CDS	279				hypothetical protein
20RA21851_01657	CDS	1164	gerN_2		COG0475	Na(+)/H(+)-K(+) antiporter GerN
20RA21851_01658	CDS	1674	rnjA_1	3.1.-.-	COG0595	Ribonuclease J1
20RA21851_01659	CDS	831	bmrR		COG0789	Multidrug-efflux transporter 1 regulator
20RA21851_01660	CDS	1356	mepA_1			Multidrug export protein MepA
20RA21851_01661	CDS	666				hypothetical protein
20RA21851_01662	CDS	579				hypothetical protein
20RA21851_01663	CDS	318				hypothetical protein
20RA21851_01664	CDS	735	nfrA1	1.5.1.38	COG0778	FMN reductase (NADPH)
20RA21851_01665	CDS	639	ydeA_1	3.2.-.-	COG0693	putative protease YdeA
20RA21851_01666	CDS	726				hypothetical protein
20RA21851_01667	CDS	1221	mdtH_1			Multidrug resistance protein MdtH
20RA21851_01668	CDS	450				hypothetical protein
20RA21851_01669	CDS	1215	entS_1			Enterobactin exporter EntS
20RA21851_01670	CDS	468	fosB_1	2.5.1.-		Metallothiol transferase FosB
20RA21851_01671	CDS	120				hypothetical protein
20RA21851_01672	CDS	219				hypothetical protein
20RA21851_01673	CDS	195	hfq_1		COG1923	RNA-binding protein Hfq
20RA21851_01674	CDS	603				hypothetical protein
20RA21851_01675	CDS	765	pomA_1		COG1291	Chemotaxis protein PomA
20RA21851_01676	CDS	678	motB		COG1360	Motility protein B
20RA21851_01677	CDS	369	cheY		COG0784	Chemotaxis protein CheY
20RA21851_01678	CDS	627	cheA_1	2.7.13.3	COG0643	Chemotaxis protein CheA
20RA21851_01679	CDS	1407	cheA_2	2.7.13.3	COG0643	Chemotaxis protein CheA
20RA21851_01680	CDS	1641				hypothetical protein
20RA21851_01681	CDS	1353				hypothetical protein
20RA21851_01682	CDS	717				hypothetical protein
20RA21851_01683	CDS	783	cheR_2	2.1.1.80		Chemotaxis protein methyltransferase
20RA21851_01684	CDS	492				hypothetical protein
20RA21851_01685	CDS	138				hypothetical protein
20RA21851_01686	CDS	321				hypothetical protein
20RA21851_01687	CDS	453				hypothetical protein
20RA21851_01688	CDS	1299				hypothetical protein
20RA21851_01689	CDS	624	flgL		COG1344	Flagellar hook-associated protein 3
20RA21851_01690	CDS	297				hypothetical protein
20RA21851_01691	CDS	1353				hypothetical protein
20RA21851_01692	CDS	369				hypothetical protein
20RA21851_01693	CDS	273				hypothetical protein
20RA21851_01694	CDS	408				hypothetical protein
20RA21851_01695	CDS	414	flgC		COG1558	Flagellar basal-body rod protein FlgC
20RA21851_01696	CDS	300	fliE			Flagellar hook-basal body complex protein FliE
20RA21851_01697	CDS	1383				hypothetical protein
20RA21851_01698	CDS	153				hypothetical protein
20RA21851_01699	CDS	1005	fliG		COG1536	Flagellar motor switch protein FliG
20RA21851_01700	CDS	690				hypothetical protein
20RA21851_01701	CDS	1305	yscN	7.1.2.2		putative ATP synthase YscN
20RA21851_01702	CDS	237				hypothetical protein
20RA21851_01703	CDS	204				hypothetical protein
20RA21851_01704	CDS	861				hypothetical protein
20RA21851_01705	CDS	573				hypothetical protein
20RA21851_01706	CDS	1314	flgE		COG1749	Flagellar hook protein FlgE
20RA21851_01707	CDS	339				hypothetical protein
20RA21851_01708	CDS	171				hypothetical protein
20RA21851_01709	CDS	318				hypothetical protein
20RA21851_01710	CDS	909	cheV		COG0784	Chemotaxis protein CheV
20RA21851_01711	CDS	99				hypothetical protein
20RA21851_01712	CDS	798	mogR			Motility gene repressor MogR
20RA21851_01713	CDS	453				hypothetical protein
20RA21851_01714	CDS	117				hypothetical protein
20RA21851_01715	CDS	261				hypothetical protein
20RA21851_01716	CDS	141				hypothetical protein
20RA21851_01717	CDS	1704				hypothetical protein
20RA21851_01718	CDS	678				hypothetical protein
20RA21851_01719	CDS	552	sunS	2.4.1.-	COG0463	SPbeta prophage-derived glycosyltransferase SunS
20RA21851_01720	CDS	1155				hypothetical protein
20RA21851_01721	CDS	189				hypothetical protein
20RA21851_01722	CDS	180				hypothetical protein
20RA21851_01723	CDS	348				IS3 family transposase ISBce14
20RA21851_01724	CDS	864	hag		COG1344	Flagellin
20RA21851_01725	CDS	786	mltF	4.2.2.-		Membrane-bound lytic murein transglycosylase F
20RA21851_01726	CDS	222				hypothetical protein
20RA21851_01727	CDS	603	fliM		COG1868	Flagellar motor switch protein FliM
20RA21851_01728	CDS	363				hypothetical protein
20RA21851_01729	CDS	360				hypothetical protein
20RA21851_01730	CDS	321				hypothetical protein
20RA21851_01731	CDS	759	fliP		COG1338	Flagellar biosynthetic protein FliP
20RA21851_01732	CDS	276				hypothetical protein
20RA21851_01733	CDS	762	fliR		COG1684	Flagellar biosynthetic protein FliR
20RA21851_01734	CDS	1047	flhB		COG1377	Flagellar biosynthetic protein FlhB
20RA21851_01735	CDS	2067	flhA		COG1298	Flagellar biosynthesis protein FlhA
20RA21851_01736	CDS	1308	srp54			Signal recognition particle 54 kDa protein
20RA21851_01737	CDS	744				hypothetical protein
20RA21851_01738	CDS	711	alaS_1	6.1.1.7	COG0013	Alanine--tRNA ligase
20RA21851_01739	CDS	837				hypothetical protein
20RA21851_01740	CDS	726	ygaZ		COG1296	Inner membrane protein YgaZ
20RA21851_01741	CDS	306				hypothetical protein
20RA21851_01742	CDS	171				hypothetical protein
20RA21851_01743	CDS	585				hypothetical protein
20RA21851_01744	CDS	399				hypothetical protein
20RA21851_01745	CDS	165				hypothetical protein
20RA21851_01746	CDS	606				hypothetical protein
20RA21851_01747	CDS	336	yqjZ		COG2329	putative protein YqjZ
20RA21851_01748	CDS	180	sspH_2			Small, acid-soluble spore protein H
20RA21851_01749	CDS	1212				hypothetical protein
20RA21851_01750	CDS	1269	entS_2			Enterobactin exporter EntS
20RA21851_01751	CDS	528				hypothetical protein
20RA21851_01752	CDS	894	cmpR_1			HTH-type transcriptional activator CmpR
20RA21851_01753	CDS	957	btuD_3	7.6.2.8		Vitamin B12 import ATP-binding protein BtuD
20RA21851_01754	CDS	1026			COG1840	putative protein
20RA21851_01755	CDS	1635				hypothetical protein
20RA21851_01756	CDS	1311				hypothetical protein
20RA21851_01757	CDS	834				hypothetical protein
20RA21851_01758	CDS	414				hypothetical protein
20RA21851_01759	CDS	162				hypothetical protein
20RA21851_01760	CDS	636				hypothetical protein
20RA21851_01761	CDS	1092				hypothetical protein
20RA21851_01762	CDS	624				hypothetical protein
20RA21851_01763	CDS	576				hypothetical protein
20RA21851_01764	CDS	372				hypothetical protein
20RA21851_01765	CDS	861	rutD_1	3.5.1.-		Putative aminoacrylate hydrolase RutD
20RA21851_01766	CDS	360				hypothetical protein
20RA21851_01767	CDS	285				hypothetical protein
20RA21851_01768	CDS	159				hypothetical protein
20RA21851_01769	CDS	828				hypothetical protein
20RA21851_01770	CDS	1830	asnO_2	6.3.5.4	COG0367	Asparagine synthetase [glutamine-hydrolyzing] 3
20RA21851_01771	CDS	567	carQ		COG1595	RNA polymerase sigma factor CarQ
20RA21851_01772	CDS	1101				hypothetical protein
20RA21851_01773	CDS	1074				hypothetical protein
20RA21851_01774	CDS	900	czcD		COG1230	Cadmium, cobalt and zinc/H(+)-K(+) antiporter
20RA21851_01775	CDS	171				hypothetical protein
20RA21851_01776	CDS	672	rspR_2		COG1802	HTH-type transcriptional repressor RspR
20RA21851_01777	CDS	969	yicL_2		COG0697	putative inner membrane transporter YicL
20RA21851_01778	CDS	1188	yciC_1		COG0523	Putative metal chaperone YciC
20RA21851_01779	CDS	978			COG0701	Putative two-component membrane permease complex subunit SMU_747c
20RA21851_01780	CDS	873			COG3689	Putative two-component membrane permease complex subunit SMU_746c
20RA21851_01781	CDS	660				hypothetical protein
20RA21851_01782	CDS	1404	mleN_2		COG1757	Malate-2H(+)/Na(+)-lactate antiporter
20RA21851_01783	CDS	1389	fumC	4.2.1.2		Fumarate hydratase class II
20RA21851_01784	CDS	423				hypothetical protein
20RA21851_01785	CDS	234				hypothetical protein
20RA21851_01786	CDS	765				hypothetical protein
20RA21851_01787	CDS	717	mepA_2		COG0534	Multidrug export protein MepA
20RA21851_01788	CDS	666	mepA_3		COG0534	Multidrug export protein MepA
20RA21851_01789	CDS	699	pepE	3.4.13.21		Peptidase E
20RA21851_01790	CDS	399				hypothetical protein
20RA21851_01791	CDS	414				hypothetical protein
20RA21851_01792	CDS	813				hypothetical protein
20RA21851_01793	CDS	714				hypothetical protein
20RA21851_01794	CDS	555	resA_2		COG0526	Thiol-disulfide oxidoreductase ResA
20RA21851_01795	CDS	684				hypothetical protein
20RA21851_01796	CDS	546	puuR_1			HTH-type transcriptional regulator PuuR
20RA21851_01797	CDS	273				hypothetical protein
20RA21851_01798	CDS	1212				hypothetical protein
20RA21851_01799	CDS	1341	dsdA	4.3.1.18	COG3048	D-serine dehydratase
20RA21851_01800	CDS	1248				hypothetical protein
20RA21851_01801	CDS	957				hypothetical protein
20RA21851_01802	CDS	1071				hypothetical protein
20RA21851_01803	CDS	441				hypothetical protein
20RA21851_01804	CDS	483	algU_2		COG1595	RNA polymerase sigma-H factor
20RA21851_01805	CDS	702	lnrK		COG2197	Transcriptional regulatory protein LnrK
20RA21851_01806	CDS	1107				hypothetical protein
20RA21851_01807	CDS	939	lnrL	3.6.3.-	COG1131	Linearmycin resistance ATP-binding protein LnrL
20RA21851_01808	CDS	1110				hypothetical protein
20RA21851_01809	CDS	1146	lnrN		COG0842	Linearmycin resistance permease protein LnrN
20RA21851_01810	CDS	1212	clsB_1		COG1502	Minor cardiolipin synthase ClsB
20RA21851_01811	CDS	744	pyrH_1	2.7.4.22	COG0528	Uridylate kinase
20RA21851_01812	CDS	1272	gltT_2			Proton/sodium-glutamate symport protein
20RA21851_01813	CDS	1440	aspA_2	4.3.1.1	COG1027	Aspartate ammonia-lyase
20RA21851_01814	CDS	1713	maeA	1.1.1.38	COG0281	putative NAD-dependent malic enzyme 2
20RA21851_01815	CDS	1290	glnK_1	2.7.13.3	COG0642	Sensor histidine kinase GlnK
20RA21851_01816	CDS	933	cheB_1	3.5.1.44		Protein-glutamate methylesterase/protein-glutamine glutaminase
20RA21851_01817	CDS	129				hypothetical protein
20RA21851_01818	CDS	3195	rapA_1	3.6.4.-		RNA polymerase-associated protein RapA
20RA21851_01819	CDS	135				hypothetical protein
20RA21851_01820	CDS	984	asnA	6.3.1.1	COG2502	Aspartate--ammonia ligase
20RA21851_01821	CDS	114				hypothetical protein
20RA21851_01822	CDS	396				hypothetical protein
20RA21851_01823	CDS	456				hypothetical protein
20RA21851_01824	CDS	1230	lysC_1	2.7.2.4		Aspartokinase
20RA21851_01825	CDS	270				hypothetical protein
20RA21851_01826	CDS	504				hypothetical protein
20RA21851_01827	CDS	606				hypothetical protein
20RA21851_01828	CDS	1626				hypothetical protein
20RA21851_01829	CDS	435				hypothetical protein
20RA21851_01830	CDS	1245				hypothetical protein
20RA21851_01831	CDS	1380				hypothetical protein
20RA21851_01832	CDS	1263	entS_3			Enterobactin exporter EntS
20RA21851_01833	CDS	279				hypothetical protein
20RA21851_01834	CDS	465				hypothetical protein
20RA21851_01835	CDS	1443				hypothetical protein
20RA21851_01836	CDS	765		2.7.4.-	COG2326	Polyphosphate:AMP phosphotransferase
20RA21851_01837	CDS	345				hypothetical protein
20RA21851_01838	CDS	942	rfnT			Riboflavin transporter RfnT
20RA21851_01839	CDS	984	fabHB	2.3.1.180	COG0332	3-oxoacyl-[acyl-carrier-protein] synthase 3 protein 2
20RA21851_01840	CDS	555				hypothetical protein
20RA21851_01841	CDS	1260	hflX_1		COG2262	GTPase HflX
20RA21851_01842	CDS	246				hypothetical protein
20RA21851_01843	CDS	1212	dppE_6		COG4166	Dipeptide-binding protein DppE
20RA21851_01844	CDS	1212	fsr			Fosmidomycin resistance protein
20RA21851_01845	CDS	918	cysK_2	2.5.1.47		Cysteine synthase
20RA21851_01846	CDS	513				hypothetical protein
20RA21851_01847	CDS	825				hypothetical protein
20RA21851_01848	CDS	1635	murJ_3		COG2244	Lipid II flippase MurJ
20RA21851_01849	CDS	1338				hypothetical protein
20RA21851_01850	CDS	705		3.5.1.104	COG0726	Peptidoglycan-N-acetylglucosamine deacetylase
20RA21851_01851	CDS	264				hypothetical protein
20RA21851_01852	CDS	687				hypothetical protein
20RA21851_01853	CDS	117				hypothetical protein
20RA21851_01854	CDS	642				hypothetical protein
20RA21851_01855	CDS	954	garR_1	1.1.1.60		2-hydroxy-3-oxopropionate reductase
20RA21851_01856	CDS	351				hypothetical protein
20RA21851_01857	CDS	201				hypothetical protein
20RA21851_01858	CDS	96				hypothetical protein
20RA21851_01859	CDS	537	msrA	1.8.4.11	COG0225	Peptide methionine sulfoxide reductase MsrA
20RA21851_01860	CDS	759	fabG_3	1.1.1.100		3-oxoacyl-[acyl-carrier-protein] reductase FabG
20RA21851_01861	CDS	900	ilvE_3	2.6.1.42	COG0115	Branched-chain-amino-acid aminotransferase
20RA21851_01862	CDS	1713	ilvB_2	2.2.1.6	COG0028	Acetolactate synthase large subunit
20RA21851_01863	CDS	213	ilvH_2	2.2.1.6	COG0440	Acetolactate synthase small subunit
20RA21851_01864	CDS	1008	ilvC_2	1.1.1.382		Ketol-acid reductoisomerase (NAD(+))
20RA21851_01865	CDS	1674	ilvD	4.2.1.9	COG0129	Dihydroxy-acid dehydratase
20RA21851_01866	CDS	1263	ilvA	4.3.1.19	COG1171	L-threonine dehydratase biosynthetic IlvA
20RA21851_01867	CDS	234				hypothetical protein
20RA21851_01868	CDS	1104				hypothetical protein
20RA21851_01869	CDS	717	ydfK		COG1811	putative membrane protein YdfK
20RA21851_01870	CDS	852				hypothetical protein
20RA21851_01871	CDS	1215	sbnD			Staphyloferrin B transporter
20RA21851_01872	CDS	762	ygiD	1.13.11.29	COG3384	4,5-DOPA dioxygenase extradiol
20RA21851_01873	CDS	924		3.1.1.23	COG2267	Monoacylglycerol lipase
20RA21851_01874	CDS	645				hypothetical protein
20RA21851_01875	CDS	1515	cat1	2.8.3.-	COG0427	Succinyl-CoA:coenzyme A transferase
20RA21851_01876	CDS	444				hypothetical protein
20RA21851_01877	CDS	360				hypothetical protein
20RA21851_01878	CDS	1326	mtaD	3.5.4.28	COG0402	5-methylthioadenosine/S-adenosylhomocysteine deaminase
20RA21851_01879	CDS	1089	estD_1	3.1.1.1	COG1073	Esterase EstD
20RA21851_01880	CDS	1560	dppE_7		COG4166	Dipeptide-binding protein DppE
20RA21851_01881	CDS	117				hypothetical protein
20RA21851_01882	CDS	210				hypothetical protein
20RA21851_01883	CDS	381				hypothetical protein
20RA21851_01884	CDS	2031	COQ5_2	2.1.1.163		2-methoxy-6-polyprenyl-1,4-benzoquinol methylase, mitochondrial
20RA21851_01885	CDS	1215	mftC	2.-.-.-	COG0535	Putative mycofactocin radical SAM maturase MftC
20RA21851_01886	CDS	531				IS1595 family transposase ISSpgl1
20RA21851_01887	CDS	699	walR_2		COG0745	Transcriptional regulatory protein WalR
20RA21851_01888	CDS	390				hypothetical protein
20RA21851_01889	CDS	681	resE_2	2.7.13.3		Sensor histidine kinase ResE
20RA21851_01890	CDS	861				hypothetical protein
20RA21851_01891	CDS	1296	mntH		COG1914	Divalent metal cation transporter MntH
20RA21851_01892	CDS	960				hypothetical protein
20RA21851_01893	CDS	1476				hypothetical protein
20RA21851_01894	CDS	945	panE_1	1.1.1.169	COG1893	2-dehydropantoate 2-reductase
20RA21851_01895	CDS	129				hypothetical protein
20RA21851_01896	CDS	1098	kimA_1		COG0531	Potassium transporter KimA
20RA21851_01897	CDS	657	kimA_2		COG0531	Potassium transporter KimA
20RA21851_01898	CDS	1161				hypothetical protein
20RA21851_01899	CDS	1209	hblA_1			Hemolysin BL-binding component
20RA21851_01900	CDS	918	hblA_2			Hemolysin BL-binding component
20RA21851_01901	CDS	627	rhtB_1		COG1280	Homoserine/homoserine lactone efflux protein
20RA21851_01902	CDS	948	deoR		COG2390	Deoxyribonucleoside regulator
20RA21851_01903	CDS	672	deoC	4.1.2.4	COG0274	Deoxyribose-phosphate aldolase
20RA21851_01904	CDS	1182	nupC_3		COG1972	Nucleoside permease NupC
20RA21851_01905	CDS	1302	pdp_1	2.4.2.2	COG0213	Pyrimidine-nucleoside phosphorylase
20RA21851_01906	CDS	396	cdd_1	3.5.4.5	COG0295	Cytidine deaminase
20RA21851_01907	CDS	231				hypothetical protein
20RA21851_01908	CDS	918				hypothetical protein
20RA21851_01909	CDS	681				hypothetical protein
20RA21851_01910	CDS	984				hypothetical protein
20RA21851_01911	CDS	1284	pepP	3.4.11.9	COG0006	Xaa-Pro aminopeptidase
20RA21851_01912	CDS	1656	mmcO	1.16.3.1	COG2132	Multicopper oxidase MmcO
20RA21851_01913	CDS	1695				hypothetical protein
20RA21851_01914	CDS	546				hypothetical protein
20RA21851_01915	CDS	2145	topB_2	5.6.2.1	COG0550	DNA topoisomerase 3
20RA21851_01916	CDS	1248				hypothetical protein
20RA21851_01917	CDS	966	acr3_1		COG0798	Arsenical-resistance protein Acr3
20RA21851_01918	CDS	693	azoR1_2	1.7.1.17	COG1182	FMN-dependent NADH-azoreductase 1
20RA21851_01919	CDS	423	brnQ_4		COG1114	Branched-chain amino acid transport system 2 carrier protein
20RA21851_01920	CDS	951	brnQ_5		COG1114	Branched-chain amino acid transport system 2 carrier protein
20RA21851_01921	CDS	420	epi	5.1.99.-	COG0346	Ethylmalonyl-CoA/methylmalonyl-CoA epimerase
20RA21851_01922	CDS	1617	ycnJ		COG1276	Copper transport protein YcnJ
20RA21851_01923	CDS	621	ycnI		COG4549	putative protein YcnI
20RA21851_01924	CDS	777	menH_3	4.2.99.20		2-succinyl-6-hydroxy-2,4-cyclohexadiene-1-carboxylate synthase
20RA21851_01925	CDS	906	eamA_1		COG0697	putative amino-acid metabolite efflux pump
20RA21851_01926	CDS	870	cmpR_2			HTH-type transcriptional activator CmpR
20RA21851_01927	CDS	432	ywnA_1		COG1959	Putative HTH-type transcriptional regulator YwnA
20RA21851_01928	CDS	651				hypothetical protein
20RA21851_01929	CDS	603				hypothetical protein
20RA21851_01930	CDS	132				hypothetical protein
20RA21851_01931	CDS	1611	gatA_2	6.3.5.7		Glutamyl-tRNA(Gln) amidotransferase subunit A
20RA21851_01932	CDS	1014				hypothetical protein
20RA21851_01933	CDS	945	ldh1_1	1.1.1.27	COG0039	L-lactate dehydrogenase 1
20RA21851_01934	CDS	1437	rebO_1	1.4.3.23		Flavin-dependent L-tryptophan oxidase RebO
20RA21851_01935	CDS	924	yciC_2		COG0523	Putative metal chaperone YciC
20RA21851_01936	CDS	996				hypothetical protein
20RA21851_01937	CDS	606				hypothetical protein
20RA21851_01938	CDS	1491	menE_1	6.2.1.26	COG0318	2-succinylbenzoate--CoA ligase
20RA21851_01939	CDS	402	phaJ_2	4.2.1.119	COG2030	(R)-specific enoyl-CoA hydratase
20RA21851_01940	CDS	996	fabH_1	2.3.1.180	COG0332	3-oxoacyl-[acyl-carrier-protein] synthase 3
20RA21851_01941	CDS	1218	braC		COG0683	Leucine-, isoleucine-, valine-, threonine-, and alanine-binding protein
20RA21851_01942	CDS	774	lptB	3.6.3.-	COG1137	Lipopolysaccharide export system ATP-binding protein LptB
20RA21851_01943	CDS	702	livF		COG0410	High-affinity branched-chain amino acid transport ATP-binding protein LivF
20RA21851_01944	CDS	861	livH		COG0559	High-affinity branched-chain amino acid transport system permease protein LivH
20RA21851_01945	CDS	954				hypothetical protein
20RA21851_01946	CDS	789	yofA		COG0583	HTH-type transcriptional regulator YofA
20RA21851_01947	CDS	549				hypothetical protein
20RA21851_01948	CDS	408				hypothetical protein
20RA21851_01949	CDS	312				hypothetical protein
20RA21851_01950	CDS	444			COG1846	putative HTH-type transcriptional regulator/GBAA_1941/BAS1801
20RA21851_01951	CDS	1056	fgd_1	1.1.98.2		F420-dependent glucose-6-phosphate dehydrogenase
20RA21851_01952	CDS	1404	cydA_1	7.1.1.7	COG1271	Cytochrome bd-I ubiquinol oxidase subunit 1
20RA21851_01953	CDS	1017	cydB_1	7.1.1.7	COG1294	Cytochrome bd-I ubiquinol oxidase subunit 2
20RA21851_01954	CDS	1716	cydD		COG4988	ATP-binding/permease protein CydD
20RA21851_01955	CDS	1725			COG1132	putative ABC transporter ATP-binding/permease protein
20RA21851_01956	CDS	222				hypothetical protein
20RA21851_01957	CDS	447				hypothetical protein
20RA21851_01958	CDS	1002	mccF_1			Microcin C7 self-immunity protein MccF
20RA21851_01959	CDS	858	dacA_2	3.4.16.4		D-alanyl-D-alanine carboxypeptidase DacA
20RA21851_01960	CDS	603				hypothetical protein
20RA21851_01961	CDS	1263				hypothetical protein
20RA21851_01962	CDS	765	menH_4	4.2.99.20		2-succinyl-6-hydroxy-2,4-cyclohexadiene-1-carboxylate synthase
20RA21851_01963	CDS	627	bmrA_1	3.6.3.-	COG1132	Multidrug resistance ABC transporter ATP-binding/permease protein BmrA
20RA21851_01964	CDS	1113	bmrA_2	3.6.3.-	COG1132	Multidrug resistance ABC transporter ATP-binding/permease protein BmrA
20RA21851_01965	CDS	765	hssR_1			Heme response regulator HssR
20RA21851_01966	CDS	1074	rcsC_4	2.7.13.3		Sensor histidine kinase RcsC
20RA21851_01967	CDS	588				hypothetical protein
20RA21851_01968	CDS	720	hcaB_1	1.3.1.87		3-phenylpropionate-dihydrodiol/cinnamic acid-dihydrodiol dehydrogenase
20RA21851_01969	CDS	873	aadK	2.7.7.-		Aminoglycoside 6-adenylyltransferase
20RA21851_01970	CDS	828		3.5.1.104	COG0726	Peptidoglycan-N-acetylglucosamine deacetylase
20RA21851_01971	CDS	129				hypothetical protein
20RA21851_01972	CDS	609	idi	5.3.3.2		Isopentenyl-diphosphate Delta-isomerase
20RA21851_01973	CDS	639				hypothetical protein
20RA21851_01974	CDS	1296	hom_1	1.1.1.3	COG0460	Homoserine dehydrogenase
20RA21851_01975	CDS	1059	thrC	4.2.3.1	COG0498	Threonine synthase
20RA21851_01976	CDS	894	thrB_1	2.7.1.39	COG0083	Homoserine kinase
20RA21851_01977	CDS	210				hypothetical protein
20RA21851_01978	CDS	2298				hypothetical protein
20RA21851_01979	CDS	1002	tagU_2	2.7.8.-	COG1316	Polyisoprenyl-teichoic acid--peptidoglycan teichoic acid transferase TagU
20RA21851_01980	CDS	1248				hypothetical protein
20RA21851_01981	CDS	693	phoP_1		COG0745	Alkaline phosphatase synthesis transcriptional regulatory protein PhoP
20RA21851_01982	CDS	1362	rcsC_5	2.7.13.3		Sensor histidine kinase RcsC
20RA21851_01983	CDS	822		3.5.1.104	COG0726	Peptidoglycan-N-acetylglucosamine deacetylase
20RA21851_01984	CDS	657				hypothetical protein
20RA21851_01985	CDS	681	sapB_1		COG1285	Protein SapB
20RA21851_01986	CDS	525				hypothetical protein
20RA21851_01987	CDS	1809				hypothetical protein
20RA21851_01988	CDS	1833	sbnF	6.3.2.55	COG4264	2-[(L-alanin-3-ylcarbamoyl)methyl]-3-(2-aminoethylcarbamoyl)-2-hydroxypropanoate synthase
20RA21851_01989	CDS	1239	trsA	6.3.2.-		Triostin synthetase I
20RA21851_01990	CDS	276				hypothetical protein
20RA21851_01991	CDS	984				hypothetical protein
20RA21851_01992	CDS	843	asbF	4.2.1.118		3-dehydroshikimate dehydratase
20RA21851_01993	CDS	207	sasP-C_2			Small, acid-soluble spore protein C
20RA21851_01994	CDS	207				hypothetical protein
20RA21851_01995	CDS	690				hypothetical protein
20RA21851_01996	CDS	387	ymfD_2			Bacillibactin exporter
20RA21851_01997	CDS	615	argO		COG1279	Arginine exporter protein ArgO
20RA21851_01998	CDS	183				hypothetical protein
20RA21851_01999	CDS	966				hypothetical protein
[truncated: 3,866 more rows]

## Sheet: BA-D12-MEL
locus_tag	ftype	length_bp	gene	EC_number	COG	product
20RA21852_00001	CDS	1341	dnaA_1		COG0593	Chromosomal replication initiator protein DnaA
20RA21852_00002	CDS	1140	dnaN_1		COG0592	Beta sliding clamp
20RA21852_00003	CDS	213				hypothetical protein
20RA21852_00004	CDS	1128	recF		COG1195	DNA replication and repair protein RecF
20RA21852_00005	CDS	1929	gyrB	5.6.2.2	COG0187	DNA gyrase subunit B
20RA21852_00006	CDS	2472	gyrA	5.6.2.2	COG0188	DNA gyrase subunit A
20RA21852_00007	rRNA	1550				16S ribosomal RNA
20RA21852_00008	tRNA	77				tRNA-Ile(gat)
20RA21852_00009	tRNA	76				tRNA-Ala(tgc)
20RA21852_00010	rRNA	2920				23S ribosomal RNA
20RA21852_00011	rRNA	109				5S ribosomal RNA
20RA21852_00012	CDS	918				hypothetical protein
20RA21852_00013	CDS	1464	guaB	1.1.1.205	COG0516	Inosine-5'-monophosphate dehydrogenase
20RA21852_00014	CDS	1317	dacA_1	3.4.16.4	COG1686	D-alanyl-D-alanine carboxypeptidase DacA
20RA21852_00015	CDS	888	pdxS	4.3.3.6	COG0214	Pyridoxal 5'-phosphate synthase subunit PdxS
20RA21852_00016	CDS	591	pdxT	4.3.3.6	COG0311	Pyridoxal 5'-phosphate synthase subunit PdxT
20RA21852_00017	CDS	1275	serS	6.1.1.11		Serine--tRNA ligase
20RA21852_00018	tRNA	93				tRNA-Ser(tga)
20RA21852_00019	CDS	393				hypothetical protein
20RA21852_00020	CDS	669	dck	2.7.1.74	COG1428	Deoxyadenosine/deoxycytidine kinase
20RA21852_00021	CDS	636	dgk	2.7.1.113	COG1428	Deoxyguanosine kinase
20RA21852_00022	CDS	540	entB	6.3.2.14	COG1535	Enterobactin synthase component B
20RA21852_00023	CDS	501	tadA_1	3.5.4.33	COG0590	tRNA-specific adenosine deaminase
20RA21852_00024	CDS	1689	ruvB_1	3.6.4.12		Holliday junction ATP-dependent DNA helicase RuvB
20RA21852_00025	CDS	330			COG0718	Nucleoid-associated protein
20RA21852_00026	CDS	597	recR		COG0353	Recombination protein RecR
20RA21852_00027	CDS	222				hypothetical protein
20RA21852_00028	CDS	270				hypothetical protein
20RA21852_00029	rRNA	1550				16S ribosomal RNA
20RA21852_00030	tRNA	77				tRNA-Ile(gat)
20RA21852_00031	tRNA	76				tRNA-Ala(tgc)
20RA21852_00032	rRNA	2920				23S ribosomal RNA
20RA21852_00033	rRNA	109				5S ribosomal RNA
20RA21852_00034	CDS	180	csfB			Anti-sigma-G factor Gin
20RA21852_00035	CDS	1422	speA_1	4.1.1.19	COG1982	Arginine decarboxylase
20RA21852_00036	CDS	627	tmk	2.7.4.9	COG0125	Thymidylate kinase
20RA21852_00037	CDS	984				hypothetical protein
20RA21852_00038	CDS	828				hypothetical protein
20RA21852_00039	CDS	351	yabA		COG4467	Initiation-control protein YabA
20RA21852_00040	CDS	741	yfiC	2.1.1.223		tRNA1(Val) (adenine(37)-N6)-methyltransferase
20RA21852_00041	CDS	291				hypothetical protein
20RA21852_00042	CDS	876	rsmI	2.1.1.198	COG0313	Ribosomal RNA small subunit methyltransferase I
20RA21852_00043	CDS	285	abrB_1		COG2002	Transition state regulatory protein AbrB
20RA21852_00044	CDS	1983	metG_1	6.1.1.10		Methionine--tRNA ligase
20RA21852_00045	CDS	768	dtd3	3.1.1.96		D-aminoacyl-tRNA deacylase
20RA21852_00046	CDS	558	rnmV_1	3.1.26.8	COG1658	Ribonuclease M5
20RA21852_00047	CDS	879	rsmA	2.1.1.182	COG0030	Ribosomal RNA small subunit methyltransferase A
20RA21852_00048	CDS	864	yabG	3.4.-.-		Sporulation-specific protease YabG
20RA21852_00049	CDS	261	veg		COG4466	Protein Veg
20RA21852_00050	CDS	159				hypothetical protein
20RA21852_00051	CDS	879	ispE	2.7.1.148	COG1947	4-diphosphocytidyl-2-C-methyl-D-erythritol kinase
20RA21852_00052	CDS	849	purR		COG0503	Pur operon repressor
20RA21852_00053	CDS	375	yabJ_1	3.5.99.10	COG0251	2-iminobutanoate/2-iminopropanoate deaminase
20RA21852_00054	CDS	294	spoVG		COG2088	Putative septation protein SpoVG
20RA21852_00055	CDS	1380	glmU			Bifunctional protein GlmU
20RA21852_00056	CDS	954	prs	2.7.6.1	COG0462	Ribose-phosphate pyrophosphokinase
20RA21852_00057	CDS	624	pth	3.1.1.29	COG0193	Peptidyl-tRNA hydrolase
20RA21852_00058	CDS	225	fin			Anti-sigma-F factor Fin
20RA21852_00059	CDS	3531	mfd	3.6.4.-		Transcription-repair-coupling factor
20RA21852_00060	CDS	537	spoVT		COG2002	Stage V sporulation protein T
20RA21852_00061	CDS	1602	murJ_1		COG2244	Lipid II flippase MurJ
20RA21852_00062	CDS	1461				hypothetical protein
20RA21852_00063	CDS	276				hypothetical protein
20RA21852_00064	CDS	309	yabP			Spore protein YabP
20RA21852_00065	CDS	654	yabQ			Spore protein YabQ
20RA21852_00066	CDS	360	divIC		COG2919	Cell division protein DivIC
20RA21852_00067	CDS	483	pnp_1	2.7.7.8		Polyribonucleotide nucleotidyltransferase
20RA21852_00068	tRNA	76				tRNA-Met(cat)
20RA21852_00069	tRNA	72				tRNA-Glu(ttc)
20RA21852_00070	CDS	2472	spoIIE	3.1.3.16	COG2208	Stage II sporulation protein E
20RA21852_00071	CDS	1431	tilS	6.3.4.19	COG0037	tRNA(Ile)-lysidine synthase
20RA21852_00072	CDS	543	hpt_1	2.4.2.8		Hypoxanthine-guanine phosphoribosyltransferase
20RA21852_00073	CDS	1902	ftsH	3.4.24.-	COG0465	ATP-dependent zinc metalloprotease FtsH
20RA21852_00074	CDS	789	coaX	2.7.1.33	COG1521	Type III pantothenate kinase
20RA21852_00075	CDS	876	hslO		COG1281	33 kDa chaperonin
20RA21852_00076	CDS	924	cysK_1	2.5.1.47	COG0031	Cysteine synthase
20RA21852_00077	CDS	1398	pabB	2.6.1.85	COG0147	Aminodeoxychorismate synthase component 1
20RA21852_00078	CDS	588	pabA_1	2.6.1.85	COG0512	Aminodeoxychorismate/anthranilate synthase component 2
20RA21852_00079	CDS	873	ilvE_1	2.6.1.42	COG0115	Branched-chain-amino-acid aminotransferase
20RA21852_00080	CDS	861	folP	2.5.1.15		Dihydropteroate synthase
20RA21852_00081	CDS	363	folB	4.1.2.25	COG1539	Dihydroneopterin aldolase
20RA21852_00082	CDS	516				hypothetical protein
20RA21852_00083	CDS	204				hypothetical protein
20RA21852_00084	CDS	999	dusB	1.3.1.-	COG0042	tRNA-dihydrouridine synthase B
20RA21852_00085	CDS	1500	lysS	6.1.1.6		Lysine--tRNA ligase
20RA21852_00086	rRNA	1550				16S ribosomal RNA
20RA21852_00087	rRNA	2920				23S ribosomal RNA
20RA21852_00088	rRNA	109				5S ribosomal RNA
20RA21852_00089	CDS	462	ctsr			Transcriptional regulator CtsR
20RA21852_00090	CDS	549	mcsA		COG3880	Protein-arginine kinase activator protein
20RA21852_00091	CDS	1065	mcsB	2.7.14.1		Protein-arginine kinase
20RA21852_00092	CDS	2436	clpC		COG0542	Negative regulator of genetic competence ClpC/MecB
20RA21852_00093	CDS	1377	radA	3.6.4.-	COG1066	DNA repair protein RadA
20RA21852_00094	CDS	1074	disA	2.7.7.85		DNA integrity scanning protein DisA
20RA21852_00095	CDS	1110	yacL	3.1.-.-	COG4956	putative PIN and TRAM-domain containing protein YacL
20RA21852_00096	CDS	681	ispD	2.7.7.60	COG1211	2-C-methyl-D-erythritol 4-phosphate cytidylyltransferase
20RA21852_00097	CDS	477	ispF	4.6.1.12	COG0245	2-C-methyl-D-erythritol 2,4-cyclodiphosphate synthase
20RA21852_00098	CDS	1458	gltX	6.1.1.17		Glutamate--tRNA ligase
20RA21852_00099	CDS	666	cysE	2.3.1.30	COG1045	Serine acetyltransferase
20RA21852_00100	CDS	1398	cysS	6.1.1.16	COG0215	Cysteine--tRNA ligase
20RA21852_00101	CDS	408	mrnC	3.1.26.-	COG1939	Mini-ribonuclease 3
20RA21852_00102	CDS	744		2.1.1.-		Putative TrmH family tRNA/rRNA methyltransferase
20RA21852_00103	CDS	513	yacP		COG3688	putative protein YacP
20RA21852_00104	CDS	657	sigH_1		COG1595	RNA polymerase sigma-H factor
20RA21852_00105	CDS	180	secE			Protein translocase subunit SecE
20RA21852_00106	CDS	534	nusG		COG0250	Transcription termination/antitermination protein NusG
20RA21852_00107	CDS	426	rplK		COG0080	50S ribosomal protein L11
20RA21852_00108	CDS	693	rplA		COG0081	50S ribosomal protein L1
20RA21852_00109	CDS	501	rplJ		COG0244	50S ribosomal protein L10
20RA21852_00110	CDS	360	rplL			50S ribosomal protein L7/L12
20RA21852_00111	CDS	600	rsmC	2.1.1.172	COG2813	Ribosomal RNA small subunit methyltransferase C
20RA21852_00112	CDS	3534	rpoB	2.7.7.6	COG0085	DNA-directed RNA polymerase subunit beta
20RA21852_00113	CDS	3612	rpoC	2.7.7.6	COG0086	DNA-directed RNA polymerase subunit beta'
20RA21852_00114	CDS	249	rplGB		COG1358	Ribosome-associated protein L7Ae-like protein
20RA21852_00115	CDS	423	rpsL		COG0048	30S ribosomal protein S12
20RA21852_00116	CDS	471	rpsG		COG0049	30S ribosomal protein S7
20RA21852_00117	CDS	2079	fusA		COG0480	Elongation factor G
20RA21852_00118	CDS	1188	tuf		COG0050	Elongation factor Tu
20RA21852_00119	CDS	309	rpsJ		COG0051	30S ribosomal protein S10
20RA21852_00120	CDS	633	rplC		COG0087	50S ribosomal protein L3
20RA21852_00121	CDS	624	rplD		COG0088	50S ribosomal protein L4
20RA21852_00122	CDS	291	rplW		COG0089	50S ribosomal protein L23
20RA21852_00123	CDS	831	rplB		COG0090	50S ribosomal protein L2
20RA21852_00124	CDS	279	rpsS		COG0185	30S ribosomal protein S19
20RA21852_00125	CDS	342	rplV		COG0091	50S ribosomal protein L22
20RA21852_00126	CDS	660	rpsC		COG0092	30S ribosomal protein S3
20RA21852_00127	CDS	435	rplP		COG0197	50S ribosomal protein L16
20RA21852_00128	CDS	201	rpmC		COG0255	50S ribosomal protein L29
20RA21852_00129	CDS	264	rpsQ		COG0186	30S ribosomal protein S17
20RA21852_00130	CDS	369	rplN		COG0093	50S ribosomal protein L14
20RA21852_00131	CDS	312	rplX			50S ribosomal protein L24
20RA21852_00132	CDS	540	rplE		COG0094	50S ribosomal protein L5
20RA21852_00133	CDS	186	rpsN1		COG0199	30S ribosomal protein S14
20RA21852_00134	CDS	399	rpsH		COG0096	30S ribosomal protein S8
20RA21852_00135	CDS	540	rplF		COG0097	50S ribosomal protein L6
20RA21852_00136	CDS	363	rplR		COG0256	50S ribosomal protein L18
20RA21852_00137	CDS	501	rpsE		COG0098	30S ribosomal protein S5
20RA21852_00138	CDS	183	rpmD			50S ribosomal protein L30
20RA21852_00139	CDS	441	rplO			50S ribosomal protein L15
20RA21852_00140	CDS	1302	secY_1			Protein translocase subunit SecY
20RA21852_00141	CDS	651	adk	2.7.4.3		Adenylate kinase
20RA21852_00142	CDS	747	map_1	3.4.11.18	COG0024	Methionine aminopeptidase 1
20RA21852_00143	CDS	219	infA		COG0361	Translation initiation factor IF-1
20RA21852_00144	CDS	114	rpmJ			50S ribosomal protein L36
20RA21852_00145	CDS	366	rpsM		COG0099	30S ribosomal protein S13
20RA21852_00146	CDS	390	rpsK			30S ribosomal protein S11
20RA21852_00147	CDS	945	rpoA	2.7.7.6	COG0202	DNA-directed RNA polymerase subunit alpha
20RA21852_00148	CDS	363	rplQ			50S ribosomal protein L17
20RA21852_00149	CDS	843	ecfA1	7.-.-.-		Energy-coupling factor transporter ATP-binding protein EcfA1
20RA21852_00150	CDS	882	ecfA2	3.6.3.-	COG1122	Energy-coupling factor transporter ATP-binding protein EcfA2
20RA21852_00151	CDS	795	ecfT_1		COG0619	Energy-coupling factor transporter transmembrane protein EcfT
20RA21852_00152	CDS	744	truA_1	5.4.99.12	COG0101	tRNA pseudouridine synthase A
20RA21852_00153	CDS	438	rplM		COG0102	50S ribosomal protein L13
20RA21852_00154	CDS	393	rpsI		COG0103	30S ribosomal protein S9
20RA21852_00155	CDS	429				hypothetical protein
20RA21852_00156	CDS	714	cwlD	3.5.1.28	COG0860	Germination-specific N-acetylmuramoyl-L-alanine amidase
20RA21852_00157	CDS	1065	salA_1		COG0489	Iron-sulfur cluster carrier protein
20RA21852_00158	CDS	618	gerD			Spore germination protein GerD
20RA21852_00159	CDS	612				hypothetical protein
20RA21852_00160	CDS	765				hypothetical protein
20RA21852_00161	CDS	219				hypothetical protein
20RA21852_00162	rRNA	1550				16S ribosomal RNA
20RA21852_00163	rRNA	2919				23S ribosomal RNA
20RA21852_00164	rRNA	109				5S ribosomal RNA
20RA21852_00165	tRNA	75				tRNA-Asn(gtt)
20RA21852_00166	tRNA	73				tRNA-Thr(ggt)
20RA21852_00167	tRNA	75				tRNA-Glu(ttc)
20RA21852_00168	tRNA	76				tRNA-Val(tac)
20RA21852_00169	tRNA	84				tRNA-Tyr(gta)
20RA21852_00170	tRNA	75				tRNA-Gln(ttg)
20RA21852_00171	tRNA	76				tRNA-Lys(ttt)
20RA21852_00172	tRNA	72				tRNA-Gly(gcc)
20RA21852_00173	tRNA	73				tRNA-Ala(tgc)
20RA21852_00174	CDS	210	garK_1	2.7.1.165	COG1929	Glycerate 2-kinase
20RA21852_00175	CDS	993	garK_2	2.7.1.165	COG1929	Glycerate 2-kinase
20RA21852_00176	CDS	894	rocF	3.5.3.1		Arginase
20RA21852_00177	CDS	822	cdaA	2.7.7.85	COG1624	Cyclic di-AMP synthase CdaA
20RA21852_00178	CDS	1491	cdaR_1		COG4856	CdaA regulatory protein CdaR
20RA21852_00179	CDS	1347	glmM	5.4.2.10	COG1109	Phosphoglucosamine mutase
20RA21852_00180	CDS	1803	glmS	2.6.1.16	COG0449	Glutamine--fructose-6-phosphate aminotransferase [isomerizing]
20RA21852_00181	CDS	810		3.-.-.-		putative hydrolase
20RA21852_00182	CDS	732	rspR_1		COG1802	HTH-type transcriptional repressor RspR
20RA21852_00183	CDS	531	xylB_1	2.7.1.17	COG1070	Xylulose kinase
20RA21852_00184	CDS	1002	xylB_2	2.7.1.17	COG1070	Xylulose kinase
20RA21852_00185	CDS	1347	gntT_1		COG2610	High-affinity gluconate transporter
20RA21852_00186	CDS	1410	gndA	1.1.1.44	COG0362	6-phosphogluconate dehydrogenase, NADP(+)-dependent, decarboxylating
20RA21852_00187	CDS	1965	dpp5	3.4.14.-	COG1506	Dipeptidyl-peptidase 5
20RA21852_00188	CDS	567				hypothetical protein
20RA21852_00189	CDS	507				hypothetical protein
20RA21852_00190	CDS	915				hypothetical protein
20RA21852_00191	CDS	492	sigH_2		COG1595	ECF RNA polymerase sigma factor SigH
20RA21852_00192	CDS	963				hypothetical protein
20RA21852_00193	CDS	342				hypothetical protein
20RA21852_00194	CDS	102				hypothetical protein
20RA21852_00195	CDS	636	fabG_1	1.1.1.100		3-oxoacyl-[acyl-carrier-protein] reductase FabG
20RA21852_00196	CDS	669	metP_1		COG2011	Methionine import system permease protein MetP
20RA21852_00197	CDS	1041	metN_1	3.6.3.-	COG1135	Methionine import ATP-binding protein MetN
20RA21852_00198	CDS	813	metQ_1		COG1464	D-methionine-binding lipoprotein MetQ
20RA21852_00199	CDS	909	tdh_1	1.1.1.103		L-threonine 3-dehydrogenase
20RA21852_00200	CDS	765				hypothetical protein
20RA21852_00201	CDS	1437	dprE1	1.1.98.3	COG0277	Decaprenylphosphoryl-beta-D-ribose oxidase
20RA21852_00202	CDS	534	mdtG			Multidrug resistance protein MdtG
20RA21852_00203	CDS	1722				hypothetical protein
20RA21852_00204	CDS	1197	bcr			Bicyclomycin resistance protein
20RA21852_00205	CDS	501				hypothetical protein
20RA21852_00206	CDS	216				hypothetical protein
20RA21852_00207	CDS	918	dppB		COG0601	Dipeptide transport system permease protein DppB
20RA21852_00208	CDS	1005	dppC_1		COG1173	Dipeptide transport system permease protein DppC
20RA21852_00209	CDS	1011	oppD_1		COG0444	Oligopeptide transport ATP-binding protein OppD
20RA21852_00210	CDS	774	oppF_1		COG4608	Oligopeptide transport ATP-binding protein OppF
20RA21852_00211	CDS	1611	dppE_1		COG4166	Dipeptide-binding protein DppE
20RA21852_00212	CDS	468				hypothetical protein
20RA21852_00213	CDS	900	rhaS_1			HTH-type transcriptional activator RhaS
20RA21852_00214	CDS	192				hypothetical protein
20RA21852_00215	CDS	348				hypothetical protein
20RA21852_00216	CDS	1641	dppE_2		COG4166	Dipeptide-binding protein DppE
20RA21852_00217	CDS	1641	dppE_3		COG4166	Dipeptide-binding protein DppE
20RA21852_00218	CDS	834	yvgN	1.1.1.-	COG0656	Glyoxal reductase
20RA21852_00219	CDS	738	proC_1	1.5.1.2		Pyrroline-5-carboxylate reductase
20RA21852_00220	CDS	651	pnuC		COG3201	Nicotinamide riboside transporter PnuC
20RA21852_00221	CDS	852	glcU_1		COG4975	Glucose uptake protein GlcU
20RA21852_00222	CDS	690	modB		COG4149	Molybdenum transport system permease protein ModB
20RA21852_00223	CDS	255	modA		COG0725	Molybdate-binding protein ModA
20RA21852_00224	CDS	567				hypothetical protein
20RA21852_00225	CDS	921				hypothetical protein
20RA21852_00226	CDS	102				hypothetical protein
20RA21852_00227	CDS	102				hypothetical protein
20RA21852_00228	CDS	867	gltR_1		COG0583	HTH-type transcriptional regulator GltR
20RA21852_00229	CDS	969				hypothetical protein
20RA21852_00230	CDS	141				hypothetical protein
20RA21852_00231	CDS	96				hypothetical protein
20RA21852_00232	CDS	606	plsC	2.3.1.-	COG0204	1-acyl-sn-glycerol-3-phosphate acyltransferase
20RA21852_00233	CDS	102				hypothetical protein
20RA21852_00234	CDS	978	ccpB_1			Catabolite control protein B
20RA21852_00235	CDS	330				hypothetical protein
20RA21852_00236	CDS	837				hypothetical protein
20RA21852_00237	CDS	357				hypothetical protein
20RA21852_00238	CDS	114				hypothetical protein
20RA21852_00239	CDS	765	yjjV	3.1.-.-	COG0084	putative metal-dependent hydrolase YjjV
20RA21852_00240	CDS	1650				hypothetical protein
20RA21852_00241	CDS	534				hypothetical protein
20RA21852_00242	CDS	885				hypothetical protein
20RA21852_00243	CDS	123				hypothetical protein
20RA21852_00244	CDS	1881	yheS		COG0488	putative ABC transporter ATP-binding protein YheS
20RA21852_00245	CDS	198				hypothetical protein
20RA21852_00246	CDS	111				hypothetical protein
20RA21852_00247	CDS	1680	appA_1			Oligopeptide-binding protein AppA
20RA21852_00248	CDS	957	gsiC_1		COG0601	Glutathione transport system permease protein GsiC
20RA21852_00249	CDS	924	oppC_1		COG1173	Oligopeptide transport system permease protein OppC
20RA21852_00250	CDS	981	oppD_2		COG0444	Oligopeptide transport ATP-binding protein OppD
20RA21852_00251	CDS	966	oppF_2		COG4608	Oligopeptide transport ATP-binding protein OppF
20RA21852_00252	CDS	681	ywpJ_1	3.1.3.-	COG0561	Phosphatase YwpJ
20RA21852_00253	CDS	231	ywtE_1	3.1.3.104	COG0561	5-amino-6-(5-phospho-D-ribitylamino)uracil phosphatase YwtE
20RA21852_00254	CDS	108				hypothetical protein
20RA21852_00255	CDS	108				hypothetical protein
20RA21852_00256	CDS	108				hypothetical protein
20RA21852_00257	CDS	108				hypothetical protein
20RA21852_00258	CDS	111				hypothetical protein
20RA21852_00259	CDS	1119	hpd	1.13.11.27	COG3185	4-hydroxyphenylpyruvate dioxygenase
20RA21852_00260	CDS	957	yisK_1		COG0179	putative protein YisK
20RA21852_00261	CDS	1173	hmgA	1.13.11.5		Homogentisate 1,2-dioxygenase
20RA21852_00262	CDS	1272	mdrP_1			Na(+), Li(+), K(+)/H(+) antiporter
20RA21852_00263	CDS	477	ddl_1	6.3.2.4		D-alanine--D-alanine ligase
20RA21852_00264	CDS	276	ddl_2	6.3.2.4		D-alanine--D-alanine ligase
20RA21852_00265	CDS	1377	murF_1	6.3.2.10	COG0770	UDP-N-acetylmuramoyl-tripeptide--D-alanyl-D-alanine ligase
20RA21852_00266	CDS	1587	cshA	3.6.4.13	COG0513	DEAD-box ATP-dependent RNA helicase CshA
20RA21852_00267	CDS	963	uvsE_1	3.-.-.-	COG4294	UV DNA damage endonuclease
20RA21852_00268	CDS	573	glpG	3.4.21.105		Rhomboid protease GlpG
20RA21852_00269	CDS	360	acpS	2.7.8.7	COG0736	Holo-[acyl-carrier-protein] synthase
20RA21852_00270	CDS	1014	ydcC		COG2834	Sporulation protein YdcC
20RA21852_00271	CDS	1170	alr	5.1.1.1		Alanine racemase
20RA21852_00272	CDS	288	ndoAI		COG0864	Antitoxin EndoAI
20RA21852_00273	CDS	351	ndoA	3.1.27.-	COG2337	Endoribonuclease EndoA
20RA21852_00274	CDS	2169	yhgF		COG2183	Protein YhgF
20RA21852_00275	CDS	459				Protein SprT-like protein
20RA21852_00276	tRNA	75				tRNA-Asn(gtt)
20RA21852_00277	tRNA	91				tRNA-Ser(gct)
20RA21852_00278	tRNA	75				tRNA-Glu(ttc)
20RA21852_00279	tRNA	76				tRNA-Val(tac)
20RA21852_00280	tRNA	76				tRNA-Asp(gtc)
20RA21852_00281	tRNA	75				tRNA-Gln(ttg)
20RA21852_00282	tRNA	74				tRNA-Lys(ttt)
20RA21852_00283	tRNA	83				tRNA-Leu(gag)
20RA21852_00284	tRNA	77				tRNA-Arg(acg)
20RA21852_00285	tRNA	77				tRNA-Pro(tgg)
20RA21852_00286	tRNA	71				tRNA-Gly(tcc)
20RA21852_00287	rRNA	1550				16S ribosomal RNA
20RA21852_00288	rRNA	2919				23S ribosomal RNA
20RA21852_00289	rRNA	109				5S ribosomal RNA
20RA21852_00290	tRNA	77				tRNA-Met(cat)
20RA21852_00291	tRNA	76				tRNA-Asp(gtc)
20RA21852_00292	CDS	474	tsaE		COG0802	tRNA threonylcarbamoyladenosine biosynthesis protein TsaE
20RA21852_00293	CDS	693	tsaB		COG1214	tRNA threonylcarbamoyladenosine biosynthesis protein TsaB
20RA21852_00294	CDS	444	rimI	2.3.1.266	COG0456	[Ribosomal protein S18]-alanine N-acetyltransferase
20RA21852_00295	CDS	1017	tsaD	2.3.1.234	COG0533	tRNA N6-adenosine threonylcarbamoyltransferase
20RA21852_00296	CDS	1977	ybiT_1		COG0488	putative ABC transporter ATP-binding protein YbiT
20RA21852_00297	CDS	630	rex		COG2344	Redox-sensing transcriptional repressor Rex
20RA21852_00298	CDS	192				hypothetical protein
20RA21852_00299	CDS	750				hypothetical protein
20RA21852_00300	CDS	285	groS		COG0234	10 kDa chaperonin
20RA21852_00301	CDS	1635	groL		COG0459	60 kDa chaperonin
20RA21852_00302	CDS	1548	guaA	6.3.5.2		GMP synthase [glutamine-hydrolyzing]
20RA21852_00303	CDS	1326	pbuG		COG2252	Guanine/hypoxanthine permease PbuG
20RA21852_00304	CDS	702	walR_1		COG0745	Transcriptional regulatory protein WalR
20RA21852_00305	CDS	1389	sasA_1	2.7.-.-		Adaptive-response sensory-kinase SasA
20RA21852_00306	rRNA	1550				16S ribosomal RNA
20RA21852_00307	rRNA	2919				23S ribosomal RNA
20RA21852_00308	rRNA	109				5S ribosomal RNA
20RA21852_00309	CDS	954				hypothetical protein
20RA21852_00310	CDS	630				hypothetical protein
20RA21852_00311	CDS	138				hypothetical protein
20RA21852_00312	CDS	723				hypothetical protein
20RA21852_00313	CDS	795				hypothetical protein
20RA21852_00314	CDS	234				hypothetical protein
20RA21852_00315	CDS	771	fcf1	1.1.1.266		dTDP-4-dehydro-6-deoxyglucose reductase
20RA21852_00316	CDS	774				hypothetical protein
20RA21852_00317	CDS	435				hypothetical protein
20RA21852_00318	CDS	1332				hypothetical protein
20RA21852_00319	rRNA	1550				16S ribosomal RNA
20RA21852_00320	rRNA	2920				23S ribosomal RNA
20RA21852_00321	rRNA	109				5S ribosomal RNA
20RA21852_00322	CDS	798	uppP_1	3.6.1.27	COG1968	Undecaprenyl-diphosphatase
20RA21852_00323	CDS	738	bcrB			Bacitracin transport permease protein BcrB
20RA21852_00324	CDS	930	bcrA_1			Bacitracin transport ATP-binding protein BcrA
20RA21852_00325	CDS	1014	sasA_2	2.7.-.-		Adaptive-response sensory-kinase SasA
20RA21852_00326	CDS	714	srrA_1		COG0745	Transcriptional regulatory protein SrrA
20RA21852_00327	rRNA	1550				16S ribosomal RNA
20RA21852_00328	rRNA	2919				23S ribosomal RNA
20RA21852_00329	rRNA	109				5S ribosomal RNA
20RA21852_00330	CDS	486	purE	5.4.99.18	COG0041	N5-carboxyaminoimidazole ribonucleotide mutase
20RA21852_00331	CDS	1152	purK	6.3.4.18		N5-carboxyaminoimidazole ribonucleotide synthase
20RA21852_00332	CDS	1308	purB	4.3.2.2	COG0015	Adenylosuccinate lyase
20RA21852_00333	CDS	720	purC	6.3.2.6	COG0152	Phosphoribosylaminoimidazole-succinocarboxamide synthase
20RA21852_00334	CDS	255	purS	6.3.5.3	COG1828	Phosphoribosylformylglycinamidine synthase subunit PurS
20RA21852_00335	CDS	684	purQ	6.3.5.3	COG0047	Phosphoribosylformylglycinamidine synthase subunit PurQ
20RA21852_00336	CDS	2220	purL	6.3.5.3	COG0046	Phosphoribosylformylglycinamidine synthase subunit PurL
20RA21852_00337	CDS	1416	purF	2.4.2.14	COG0034	Amidophosphoribosyltransferase
20RA21852_00338	CDS	1041	purM	6.3.3.1	COG0150	Phosphoribosylformylglycinamidine cyclo-ligase
20RA21852_00339	CDS	588	purN	2.1.2.2		Phosphoribosylglycinamide formyltransferase
20RA21852_00340	CDS	1536	purH		COG0138	Bifunctional purine biosynthesis protein PurH
20RA21852_00341	CDS	1272	purD	6.3.4.13	COG0151	Phosphoribosylamine--glycine ligase
20RA21852_00342	CDS	165				hypothetical protein
20RA21852_00343	CDS	846				hypothetical protein
20RA21852_00344	CDS	378				hypothetical protein
20RA21852_00345	CDS	690	pcrB	2.5.1.-	COG1646	Heptaprenylglyceryl phosphate synthase
20RA21852_00346	CDS	2244	pcrA	3.6.4.12	COG0210	ATP-dependent DNA helicase PcrA
20RA21852_00347	CDS	2010	ligA	6.5.1.2		DNA ligase
20RA21852_00348	CDS	1194				hypothetical protein
20RA21852_00349	CDS	771	yfcA_1		COG0730	putative membrane transporter protein YfcA
20RA21852_00350	CDS	1548	rocA	1.2.1.88	COG1012	1-pyrroline-5-carboxylate dehydrogenase
20RA21852_00351	CDS	150				hypothetical protein
20RA21852_00352	CDS	564	sttH	3.5.2.19		Streptothricin hydrolase
20RA21852_00353	CDS	1020	metN_2	3.6.3.-	COG1135	Methionine import ATP-binding protein MetN
20RA21852_00354	CDS	666	metP_2		COG2011	Methionine import system permease protein MetP
20RA21852_00355	CDS	855	metQ_2		COG1464	D-methionine-binding lipoprotein MetQ
20RA21852_00356	CDS	468				hypothetical protein
20RA21852_00357	CDS	192				hypothetical protein
20RA21852_00358	CDS	654				hypothetical protein
20RA21852_00359	CDS	510	arsA	7.3.2.7		Arsenical pump-driving ATPase
20RA21852_00360	CDS	483				hypothetical protein
20RA21852_00361	CDS	117				hypothetical protein
20RA21852_00362	CDS	291	gatC	6.3.5.-		Aspartyl/glutamyl-tRNA(Asn/Gln) amidotransferase subunit C
20RA21852_00363	CDS	1458	gatA_1	6.3.5.7		Glutamyl-tRNA(Gln) amidotransferase subunit A
20RA21852_00364	CDS	1428	gatB	6.3.5.-	COG0064	Aspartyl/glutamyl-tRNA(Asn/Gln) amidotransferase subunit B
20RA21852_00365	CDS	906	dagK	2.7.1.107	COG1597	Diacylglycerol kinase
20RA21852_00366	CDS	744	gph_1	3.1.3.18		Phosphoglycolate phosphatase
20RA21852_00367	CDS	1365	davT	2.6.1.48	COG0160	5-aminovalerate aminotransferase DavT
20RA21852_00368	CDS	1368	norR_1			Anaerobic nitric oxide reductase transcription regulator NorR
20RA21852_00369	CDS	1452	gabD_1	1.2.1.79	COG1012	Succinate-semialdehyde dehydrogenase [NADP(+)] GabD
20RA21852_00370	CDS	324	nepA			Nicotine metabolites export pump subunit NepA
20RA21852_00371	CDS	1230		3.4.11.-		Aminopeptidase 2
20RA21852_00372	CDS	1083				hypothetical protein
20RA21852_00373	CDS	1104				hypothetical protein
20RA21852_00374	CDS	1197	nupC_1		COG1972	Nucleoside permease NupC
20RA21852_00375	CDS	1377	rlmCD_1	2.1.1.189	COG2265	23S rRNA (uracil-C(5))-methyltransferase RlmCD
20RA21852_00376	CDS	990	dus	1.3.1.-		putative tRNA-dihydrouridine synthase
20RA21852_00377	CDS	555				hypothetical protein
20RA21852_00378	CDS	519				hypothetical protein
20RA21852_00379	CDS	708				hypothetical protein
20RA21852_00380	CDS	696				hypothetical protein
20RA21852_00381	CDS	1110		5.1.1.-	COG4948	N-succinyl-L-Arg/Lys racemase
20RA21852_00382	CDS	1272				hypothetical protein
20RA21852_00383	CDS	1422	mleN_1		COG1757	Malate-2H(+)/Na(+)-lactate antiporter
20RA21852_00384	CDS	1116	scmP	3.5.1.-	COG1473	N-acetylcysteine deacetylase
20RA21852_00385	CDS	609				hypothetical protein
20RA21852_00386	CDS	1527	ahpF	1.6.99.3		NADH dehydrogenase
20RA21852_00387	CDS	564	ahpC	1.11.1.15	COG0450	Alkyl hydroperoxide reductase C
20RA21852_00388	CDS	1230	drdK	2.7.1.-		5-deoxyribose kinase
20RA21852_00389	CDS	1044	drdI	5.3.1.-		5-deoxyribose 1-phosphate isomerase
20RA21852_00390	CDS	642	drdA	4.1.2.-		5-deoxy-D-ribulose 1-phosphate aldolase
20RA21852_00391	CDS	1008	yfhA_1		COG0609	putative siderophore transport system permease protein YfhA
20RA21852_00392	CDS	1041	feuB_1		COG0609	Iron-uptake system permease protein FeuB
20RA21852_00393	CDS	918	fhuD		COG0614	Iron(3+)-hydroxamate-binding protein FhuD
20RA21852_00394	CDS	1050		1.18.1.2	COG0492	Ferredoxin--NADP reductase
20RA21852_00395	CDS	369				hypothetical protein
20RA21852_00396	CDS	240				hypothetical protein
20RA21852_00397	CDS	522				hypothetical protein
20RA21852_00398	CDS	450				hypothetical protein
20RA21852_00399	CDS	669				hypothetical protein
20RA21852_00400	CDS	1266				hypothetical protein
20RA21852_00401	CDS	102				hypothetical protein
20RA21852_00402	CDS	195	kinE_1	2.7.13.3	COG2202	Sporulation kinase E
20RA21852_00403	CDS	381				hypothetical protein
20RA21852_00404	CDS	633	kynB_1	3.5.1.9	COG1878	Kynurenine formamidase
20RA21852_00405	CDS	1110				hypothetical protein
20RA21852_00406	CDS	783				hypothetical protein
20RA21852_00407	CDS	1302	genK		COG0477	Gentisate transporter
20RA21852_00408	CDS	1527	petC_1	7.1.1.6		Cytochrome b6-f complex iron-sulfur subunit
20RA21852_00409	CDS	1086				hypothetical protein
20RA21852_00410	CDS	693	glnP_1		COG0765	Glutamine transport system permease protein GlnP
20RA21852_00411	CDS	795	fliY		COG0834	L-cystine-binding protein FliY
20RA21852_00412	CDS	723	glnQ_1			Glutamine transport ATP-binding protein GlnQ
20RA21852_00413	CDS	1725				hypothetical protein
20RA21852_00414	CDS	1293	mcpC_1		COG0840	Methyl-accepting chemotaxis protein McpC
20RA21852_00415	CDS	1665	malL_1	3.2.1.10	COG0366	Oligo-1,6-glucosidase
20RA21852_00416	CDS	1638	glcB		COG2190	PTS system glucoside-specific EIICBA component
20RA21852_00417	CDS	792	mapP	3.1.3.90		Maltose 6'-phosphate phosphatase
20RA21852_00418	CDS	2826				hypothetical protein
20RA21852_00419	CDS	2190	topB_1	5.6.2.1	COG0550	DNA topoisomerase 3
20RA21852_00420	CDS	807	thiM	2.7.1.50	COG2145	Hydroxyethylthiazole kinase
20RA21852_00421	CDS	660	thiE	2.5.1.3	COG0352	Thiamine-phosphate synthase
20RA21852_00422	CDS	1314	dcuA		COG2704	Anaerobic C4-dicarboxylate transporter DcuA
20RA21852_00423	CDS	1740				hypothetical protein
20RA21852_00424	CDS	321				hypothetical protein
20RA21852_00425	CDS	774	ribX_1			Riboflavin transport system permease protein RibX
20RA21852_00426	CDS	999	thiY_1		COG0715	Formylaminopyrimidine-binding protein
20RA21852_00427	CDS	750	ssuB_1	3.6.3.-	COG1116	Aliphatic sulfonates import ATP-binding protein SsuB
20RA21852_00428	CDS	1545	ybiT_2		COG0488	putative ABC transporter ATP-binding protein YbiT
20RA21852_00429	CDS	2025	chiA1	3.2.1.14		Chitinase A1
20RA21852_00430	CDS	372				hypothetical protein
20RA21852_00431	CDS	315				hypothetical protein
20RA21852_00432	CDS	252				hypothetical protein
20RA21852_00433	CDS	582	qacR			HTH-type transcriptional regulator QacR
20RA21852_00434	CDS	1233				hypothetical protein
20RA21852_00435	CDS	195				hypothetical protein
20RA21852_00436	CDS	393				hypothetical protein
20RA21852_00437	CDS	1284				hypothetical protein
20RA21852_00438	CDS	1314				hypothetical protein
20RA21852_00439	CDS	294				hypothetical protein
20RA21852_00440	CDS	1527	proS_1	6.1.1.15	COG0442	Proline--tRNA ligase
20RA21852_00441	CDS	834				hypothetical protein
20RA21852_00442	CDS	879	bglK	2.7.1.85	COG1940	Beta-glucoside kinase
20RA21852_00443	CDS	597	yceC		COG2310	Stress response protein SCP2
20RA21852_00444	CDS	585	yceD_1		COG2310	General stress protein 16U
20RA21852_00445	CDS	585	yceD_2		COG2310	General stress protein 16U
20RA21852_00446	CDS	792				hypothetical protein
20RA21852_00447	CDS	1632				hypothetical protein
20RA21852_00448	CDS	1083				TelA-like protein
20RA21852_00449	CDS	2667		7.2.2.10		Calcium-transporting ATPase 1
20RA21852_00450	CDS	225				hypothetical protein
20RA21852_00451	CDS	465	yfkJ	3.1.3.48	COG0394	Low molecular weight protein-tyrosine-phosphatase YfkJ
20RA21852_00452	CDS	483				hypothetical protein
20RA21852_00453	CDS	870				hypothetical protein
20RA21852_00454	CDS	1926	zosA	3.6.3.-	COG2217	Zinc-transporting ATPase
20RA21852_00455	CDS	951				hypothetical protein
20RA21852_00456	CDS	681				hypothetical protein
20RA21852_00457	CDS	357	sipS_1	3.4.21.89	COG0681	Signal peptidase I S
20RA21852_00458	CDS	183	sipP_1	3.4.21.89		Signal peptidase I P
20RA21852_00459	CDS	2763				hypothetical protein
20RA21852_00460	CDS	591				hypothetical protein
20RA21852_00461	CDS	429				hypothetical protein
20RA21852_00462	CDS	147				hypothetical protein
20RA21852_00463	CDS	417	ydaG		COG3871	General stress protein 26
20RA21852_00464	CDS	1056	chaA		COG0387	Ca(2+)/H(+) antiporter ChaA
20RA21852_00465	CDS	798	yfkD			putative protein YfkD
20RA21852_00466	CDS	1128	queE_1	4.3.99.3		7-carboxy-7-deazaguanine synthase
20RA21852_00467	CDS	183				hypothetical protein
20RA21852_00468	CDS	1578				hypothetical protein
20RA21852_00469	CDS	783	pdaA	3.5.1.-	COG0726	Peptidoglycan-N-acetylmuramic acid deacetylase PdaA
20RA21852_00470	CDS	189				hypothetical protein
20RA21852_00471	CDS	642	alkA_1	3.2.2.21	COG0122	DNA-3-methyladenine glycosylase
20RA21852_00472	CDS	1380	rlmCD_2	2.1.1.189	COG2265	23S rRNA (uracil-C(5))-methyltransferase RlmCD
20RA21852_00473	CDS	1125	Int-Tn			Transposase from transposon Tn916
20RA21852_00474	CDS	159				hypothetical protein
20RA21852_00475	CDS	1176				hypothetical protein
20RA21852_00476	CDS	168				hypothetical protein
20RA21852_00477	CDS	135				hypothetical protein
20RA21852_00478	CDS	342	xre		COG1396	HTH-type transcriptional regulator Xre
20RA21852_00479	CDS	189				hypothetical protein
20RA21852_00480	CDS	732				hypothetical protein
20RA21852_00481	CDS	351				hypothetical protein
20RA21852_00482	CDS	168				hypothetical protein
20RA21852_00483	CDS	186				hypothetical protein
20RA21852_00484	CDS	873				hypothetical protein
20RA21852_00485	CDS	828	dnaI_1		COG1484	Primosomal protein DnaI
20RA21852_00486	CDS	195				hypothetical protein
20RA21852_00487	CDS	174				hypothetical protein
20RA21852_00488	CDS	255				hypothetical protein
20RA21852_00489	CDS	417				hypothetical protein
20RA21852_00490	CDS	465				hypothetical protein
20RA21852_00491	CDS	180				hypothetical protein
20RA21852_00492	CDS	285				hypothetical protein
20RA21852_00493	CDS	600				hypothetical protein
20RA21852_00494	CDS	171				hypothetical protein
20RA21852_00495	CDS	186				hypothetical protein
20RA21852_00496	CDS	138				hypothetical protein
20RA21852_00497	CDS	405				hypothetical protein
20RA21852_00498	CDS	447				hypothetical protein
20RA21852_00499	CDS	183				hypothetical protein
20RA21852_00500	CDS	375				hypothetical protein
20RA21852_00501	CDS	357				hypothetical protein
20RA21852_00502	CDS	189				hypothetical protein
20RA21852_00503	CDS	123				hypothetical protein
20RA21852_00504	CDS	171				hypothetical protein
20RA21852_00505	CDS	483				hypothetical protein
20RA21852_00506	CDS	294				hypothetical protein
20RA21852_00507	CDS	222				hypothetical protein
20RA21852_00508	CDS	303				hypothetical protein
20RA21852_00509	CDS	168				hypothetical protein
20RA21852_00510	CDS	147				hypothetical protein
20RA21852_00511	CDS	372				hypothetical protein
20RA21852_00512	CDS	1689				hypothetical protein
20RA21852_00513	CDS	999				hypothetical protein
20RA21852_00514	CDS	582				hypothetical protein
20RA21852_00515	CDS	1191				hypothetical protein
20RA21852_00516	CDS	258				hypothetical protein
20RA21852_00517	CDS	273				hypothetical protein
20RA21852_00518	CDS	300				hypothetical protein
20RA21852_00519	CDS	357				hypothetical protein
20RA21852_00520	CDS	330				hypothetical protein
20RA21852_00521	CDS	570				hypothetical protein
20RA21852_00522	CDS	363				hypothetical protein
20RA21852_00523	CDS	3936				hypothetical protein
20RA21852_00524	CDS	810				hypothetical protein
20RA21852_00525	CDS	3579				hypothetical protein
20RA21852_00526	CDS	162				hypothetical protein
20RA21852_00527	CDS	1974				hypothetical protein
20RA21852_00528	CDS	480				hypothetical protein
20RA21852_00529	CDS	240				hypothetical protein
20RA21852_00530	CDS	798				hypothetical protein
20RA21852_00531	CDS	336				hypothetical protein
20RA21852_00532	CDS	738	truA_2	5.4.99.12	COG0101	tRNA pseudouridine synthase A
20RA21852_00533	CDS	204				hypothetical protein
20RA21852_00534	CDS	1404	rocR_1		COG3829	Arginine utilization regulatory protein RocR
20RA21852_00535	CDS	255				hypothetical protein
20RA21852_00536	CDS	1368	rocE_1		COG0833	Amino-acid permease RocE
20RA21852_00537	CDS	1281	ylmB_1	3.5.1.-	COG0624	N-formyl-4-amino-5-aminomethyl-2-methylpyrimidine deformylase
20RA21852_00538	CDS	654				hypothetical protein
20RA21852_00539	CDS	612	ytaF_1			putative sporulation protein YtaF
20RA21852_00540	CDS	159				hypothetical protein
20RA21852_00541	CDS	342				hypothetical protein
20RA21852_00542	CDS	930	glsA	3.5.1.2	COG2066	Glutaminase
20RA21852_00543	CDS	1494	nagP			PTS system N-acetylglucosamine-specific EIICB component
20RA21852_00544	CDS	1239	pbpX		COG1680	Putative penicillin-binding protein PbpX
20RA21852_00545	CDS	402				hypothetical protein
20RA21852_00546	CDS	195				hypothetical protein
20RA21852_00547	CDS	1581	arnC_1	2.4.2.53		Undecaprenyl-phosphate 4-deoxy-4-formamido-L-arabinose transferase
20RA21852_00548	CDS	201	wecC_1	1.1.1.336		UDP-N-acetyl-D-mannosamine dehydrogenase
20RA21852_00549	CDS	678	wbpA	1.1.1.136	COG0677	UDP-N-acetyl-D-glucosamine 6-dehydrogenase
20RA21852_00550	CDS	966	rfbB	4.2.1.46	COG1088	dTDP-glucose 4,6-dehydratase
20RA21852_00551	CDS	1545				hypothetical protein
20RA21852_00552	CDS	2250	pflB	2.3.1.54		Formate acetyltransferase
20RA21852_00553	CDS	732	pflA_1	1.97.1.4		Pyruvate formate-lyase-activating enzyme
20RA21852_00554	CDS	1167	ugtP	2.4.1.315	COG0707	Processive diacylglycerol beta-glucosyltransferase
20RA21852_00555	CDS	120				hypothetical protein
20RA21852_00556	CDS	558				hypothetical protein
20RA21852_00557	CDS	1131	hutI_1	3.5.2.7		Imidazolonepropionase
20RA21852_00558	CDS	906				Epimerase family protein
20RA21852_00559	CDS	813	recX			Regulatory protein RecX
20RA21852_00560	CDS	318	yfhH			putative protein YfhH
20RA21852_00561	CDS	153				hypothetical protein
20RA21852_00562	CDS	159	sspK			Small, acid-soluble spore protein K
20RA21852_00563	CDS	267				hypothetical protein
20RA21852_00564	CDS	981	yfhP		COG1988	putative protein YfhP
20RA21852_00565	CDS	1098	mutY	3.2.2.31	COG1194	Adenine DNA glycosylase
20RA21852_00566	CDS	225	yfhS			putative protein YfhS
20RA21852_00567	CDS	288	sasP-B			Small, acid-soluble spore protein gamma-type
20RA21852_00568	CDS	261				hypothetical protein
20RA21852_00569	CDS	531				hypothetical protein
20RA21852_00570	CDS	1761		3.6.3.-	COG1132	Putative multidrug export ATP-binding/permease protein
20RA21852_00571	CDS	1089				hypothetical protein
20RA21852_00572	CDS	4437	gltB	1.4.1.13	COG0067	Glutamate synthase [NADPH] large chain
20RA21852_00573	CDS	1299	hemL1	5.4.3.8	COG0001	Glutamate-1-semialdehyde 2,1-aminomutase 1
20RA21852_00574	CDS	1014	btuD_1	7.6.2.8		Vitamin B12 import ATP-binding protein BtuD
20RA21852_00575	CDS	792				hypothetical protein
20RA21852_00576	CDS	786				hypothetical protein
20RA21852_00577	CDS	405				hypothetical protein
20RA21852_00578	CDS	456	bcp	1.11.1.15	COG1225	Putative peroxiredoxin bcp
20RA21852_00579	CDS	435	perR		COG0735	Peroxide operon regulator
20RA21852_00580	CDS	357				hypothetical protein
20RA21852_00581	rRNA	1549				16S ribosomal RNA
20RA21852_00582	rRNA	2920				23S ribosomal RNA
20RA21852_00583	rRNA	109				5S ribosomal RNA
20RA21852_00584	tRNA	75				tRNA-Asn(gtt)
20RA21852_00585	tRNA	92				tRNA-Ser(gga)
20RA21852_00586	tRNA	75				tRNA-Glu(ttc)
20RA21852_00587	tRNA	76				tRNA-Val(tac)
20RA21852_00588	tRNA	77				tRNA-Met(cat)
20RA21852_00589	tRNA	76				tRNA-Asp(gtc)
20RA21852_00590	tRNA	76				tRNA-Phe(gaa)
20RA21852_00591	tRNA	76				tRNA-Thr(tgt)
20RA21852_00592	tRNA	84				tRNA-Tyr(gta)
20RA21852_00593	tRNA	74				tRNA-Trp(cca)
20RA21852_00594	tRNA	76				tRNA-His(gtg)
20RA21852_00595	tRNA	75				tRNA-Gln(ttg)
20RA21852_00596	tRNA	75				tRNA-Gly(gcc)
20RA21852_00597	tRNA	71				tRNA-Cys(gca)
20RA21852_00598	tRNA	85				tRNA-Leu(caa)
20RA21852_00599	CDS	321				hypothetical protein
20RA21852_00600	CDS	720				putative transcriptional regulatory protein
20RA21852_00601	CDS	495	nudC_1	3.6.1.22		NADH pyrophosphatase
20RA21852_00602	CDS	777	mgt	2.4.1.129		Monofunctional glycosyltransferase
20RA21852_00603	CDS	654	bdbD		COG1651	Disulfide bond formation protein D
20RA21852_00604	tRNA	74				tRNA-Gly(tcc)
20RA21852_00605	CDS	1143	queG	1.17.99.6	COG1600	Epoxyqueuosine reductase
20RA21852_00606	CDS	888				hypothetical protein
20RA21852_00607	CDS	489	trmL	2.1.1.207	COG0219	tRNA (cytidine(34)-2'-O)-methyltransferase
20RA21852_00608	CDS	2070				hypothetical protein
20RA21852_00609	CDS	96				hypothetical protein
20RA21852_00610	CDS	1896				hypothetical protein
20RA21852_00611	CDS	1176				hypothetical protein
20RA21852_00612	CDS	3129				hypothetical protein
20RA21852_00613	CDS	867				hypothetical protein
20RA21852_00614	CDS	1551	opuD_1		COG1292	Glycine betaine transporter OpuD
20RA21852_00615	CDS	2898	colG	3.4.24.3		Collagenase ColG
20RA21852_00616	CDS	549	yuaF			putative membrane protein YuaF
20RA21852_00617	CDS	1581	yqiK		COG2268	Inner membrane protein YqiK
20RA21852_00618	CDS	1977	mcpA_1		COG0840	Methyl-accepting chemotaxis protein McpA
20RA21852_00619	CDS	1605	citA	2.7.13.3	COG3290	Sensor histidine kinase CitA
20RA21852_00620	CDS	693	citT_1		COG4565	Transcriptional regulatory protein CitT
20RA21852_00621	CDS	1305	citN		COG2851	Citrate transporter
20RA21852_00622	CDS	255				hypothetical protein
20RA21852_00623	CDS	504				hypothetical protein
20RA21852_00624	CDS	870				hypothetical protein
20RA21852_00625	CDS	567				hypothetical protein
20RA21852_00626	CDS	1098	msmX_1	7.5.2.-	COG3839	Oligosaccharides import ATP-binding protein MsmX
20RA21852_00627	CDS	933	ugpA		COG1175	sn-glycerol-3-phosphate transport system permease protein UgpA
20RA21852_00628	CDS	822	lacG			Lactose transport system permease protein LacG
20RA21852_00629	CDS	1377	ugpB		COG1653	sn-glycerol-3-phosphate-binding periplasmic protein UgpB
20RA21852_00630	CDS	705	pphA	3.1.3.16	COG0639	Serine/threonine-protein phosphatase 1
20RA21852_00631	CDS	672	arlR_1		COG0745	Response regulator ArlR
20RA21852_00632	CDS	1236	sasA_3	2.7.-.-		Adaptive-response sensory-kinase SasA
20RA21852_00633	CDS	822				hypothetical protein
20RA21852_00634	CDS	747				hypothetical protein
20RA21852_00635	CDS	1983	mcpA_2		COG0840	Methyl-accepting chemotaxis protein McpA
20RA21852_00636	CDS	1560	dcuS	2.7.13.3	COG3290	Sensor histidine kinase DcuS
20RA21852_00637	CDS	708	dcuR		COG4565	Transcriptional regulatory protein DcuR
20RA21852_00638	CDS	1347	cimH		COG3493	Citrate/malate transporter
20RA21852_00639	CDS	1200		1.1.1.38		NAD-dependent malic enzyme
20RA21852_00640	CDS	525				hypothetical protein
20RA21852_00641	CDS	927	yicL_1		COG0697	putative inner membrane transporter YicL
20RA21852_00642	CDS	1401	gabR_1		COG1167	HTH-type transcriptional regulatory protein GabR
20RA21852_00643	CDS	513	mshD_1	2.3.1.189		Mycothiol acetyltransferase
20RA21852_00644	CDS	1464	sasA_4	2.7.-.-		Adaptive-response sensory-kinase SasA
20RA21852_00645	CDS	672	arlR_2		COG0745	Response regulator ArlR
20RA21852_00646	CDS	123				hypothetical protein
20RA21852_00647	CDS	507				hypothetical protein
20RA21852_00648	CDS	807	fdhD_1		COG1526	Sulfur carrier protein FdhD
20RA21852_00649	CDS	2937		1.17.1.9		Putative formate dehydrogenase
20RA21852_00650	CDS	126				hypothetical protein
20RA21852_00651	CDS	345				hypothetical protein
20RA21852_00652	CDS	1872				hypothetical protein
20RA21852_00653	CDS	1134	ald_1	1.4.1.1		Alanine dehydrogenase
20RA21852_00654	CDS	1416	yhdG_1		COG0531	putative amino acid permease YhdG
20RA21852_00655	CDS	378	ziaR			Transcriptional repressor SmtB
20RA21852_00656	CDS	2367	cadA	3.6.3.3	COG2217	Cadmium, zinc and cobalt-transporting ATPase
20RA21852_00657	CDS	1464	pncB	6.3.4.21		Nicotinate phosphoribosyltransferase
20RA21852_00658	CDS	1269				hypothetical protein
20RA21852_00659	CDS	132				hypothetical protein
20RA21852_00660	CDS	1701	npr_1	3.4.24.28	COG3227	Bacillolysin
20RA21852_00661	CDS	549	ydjZ_1		COG0398	TVP38/TMEM64 family inner membrane protein YdjZ
20RA21852_00662	CDS	519				hypothetical protein
20RA21852_00663	CDS	273				hypothetical protein
20RA21852_00664	CDS	1263				hypothetical protein
20RA21852_00665	CDS	1017	tagU_1	2.7.8.-	COG1316	Polyisoprenyl-teichoic acid--peptidoglycan teichoic acid transferase TagU
20RA21852_00666	CDS	1179	nupC_2		COG1972	Nucleoside permease NupC
20RA21852_00667	CDS	387				hypothetical protein
20RA21852_00668	CDS	1014			COG1253	putative protein
20RA21852_00669	CDS	1434	aspA_1	4.3.1.1	COG1027	Aspartate ammonia-lyase
20RA21852_00670	CDS	1620	glcA_1		COG1620	Glycolate permease GlcA
20RA21852_00671	CDS	288	pagR_1			Transcriptional repressor PagR
20RA21852_00672	CDS	180	sspH_1			Small, acid-soluble spore protein H
20RA21852_00673	CDS	1359	dtpD_1		COG3104	Dipeptide permease D
20RA21852_00674	CDS	966	yfiY_1		COG0614	putative siderophore-binding lipoprotein YfiY
20RA21852_00675	CDS	1005	yfiZ		COG0609	putative siderophore transport system permease protein YfiZ
20RA21852_00676	CDS	1059	yfhA_2		COG0609	putative siderophore transport system permease protein YfhA
20RA21852_00677	CDS	822	fpuD	7.2.2.-	COG1120	Petrobactin import ATP-binding protein FpuD
20RA21852_00678	CDS	732	tam_1	2.1.1.144		Trans-aconitate 2-methyltransferase
20RA21852_00679	CDS	1191		2.3.1.-		Putative pyridoxal phosphate-dependent acyltransferase
20RA21852_00680	CDS	954				putative epimerase/dehydratase
20RA21852_00681	CDS	423	rppH_1	3.6.1.-		RNA pyrophosphohydrolase
20RA21852_00682	CDS	1674				hypothetical protein
20RA21852_00683	CDS	189				hypothetical protein
20RA21852_00684	CDS	894				hypothetical protein
20RA21852_00685	CDS	1530	clsA	2.7.8.-	COG1502	Major cardiolipin synthase ClsA
20RA21852_00686	CDS	237				hypothetical protein
20RA21852_00687	CDS	339				hypothetical protein
20RA21852_00688	CDS	1704				hypothetical protein
20RA21852_00689	CDS	1398	arcD_1		COG0531	Arginine/ornithine antiporter
20RA21852_00690	CDS	711	treR		COG2188	HTH-type transcriptional regulator TreR
20RA21852_00691	CDS	1428	treP		COG1263	PTS system trehalose-specific EIIBC component
20RA21852_00692	CDS	1662	treA	3.2.1.93	COG0366	Trehalose-6-phosphate hydrolase
20RA21852_00693	CDS	1125				hypothetical protein
20RA21852_00694	CDS	1107	gerBB			Spore germination protein B2
20RA21852_00695	CDS	1503	gerAA_1			Spore germination protein A1
20RA21852_00696	CDS	696				hypothetical protein
20RA21852_00697	CDS	972	srkA	2.7.11.1		Stress response kinase A
20RA21852_00698	CDS	1461	acp_1			Sodium/proton-dependent alanine carrier protein
20RA21852_00699	CDS	855	glnQ_2	3.6.3.-	COG1126	Glutamine transport ATP-binding protein GlnQ
20RA21852_00700	CDS	831	glnH		COG0834	ABC transporter glutamine-binding protein GlnH
20RA21852_00701	CDS	657	glnM		COG0765	putative glutamine ABC transporter permease protein GlnM
20RA21852_00702	CDS	645	glnP_2		COG0765	putative glutamine ABC transporter permease protein GlnP
20RA21852_00703	CDS	1428	rocE_2		COG0833	Amino-acid permease RocE
20RA21852_00704	CDS	378				hypothetical protein
20RA21852_00705	CDS	435	hit_1		COG0537	Protein hit
20RA21852_00706	CDS	558	sigE_1		COG1595	ECF RNA polymerase sigma factor SigE
20RA21852_00707	CDS	1434				hypothetical protein
20RA21852_00708	CDS	954				hypothetical protein
20RA21852_00709	CDS	522				IS1595 family transposase ISCac2
20RA21852_00710	CDS	1392	sasA_5	2.7.-.-		Adaptive-response sensory-kinase SasA
20RA21852_00711	CDS	678	regX3_1		COG0745	Sensory transduction protein regX3
20RA21852_00712	CDS	1251				hypothetical protein
20RA21852_00713	CDS	1452				hypothetical protein
20RA21852_00714	CDS	423	nhaX		COG0589	Stress response protein NhaX
20RA21852_00715	CDS	117				hypothetical protein
20RA21852_00716	CDS	1782				hypothetical protein
20RA21852_00717	CDS	906	dppC_2		COG1173	Dipeptide transport system permease protein DppC
20RA21852_00718	CDS	969	gsiC_2		COG0601	Glutathione transport system permease protein GsiC
20RA21852_00719	CDS	927	oppF_3		COG4608	Oligopeptide transport ATP-binding protein OppF
20RA21852_00720	CDS	1020	oppD_3		COG0444	Oligopeptide transport ATP-binding protein OppD
20RA21852_00721	CDS	1350	glpT		COG2271	Glycerol-3-phosphate transporter
20RA21852_00722	CDS	459				hypothetical protein
20RA21852_00723	CDS	1431	bmr3_1			Multidrug resistance protein 3
20RA21852_00724	CDS	174				hypothetical protein
20RA21852_00725	CDS	972	rbsR		COG1609	Ribose operon repressor
20RA21852_00726	CDS	897	rbsK	2.7.1.15	COG0524	Ribokinase
20RA21852_00727	CDS	396	rbsD	5.4.99.62	COG1869	D-ribose pyranase
20RA21852_00728	CDS	1485	rbsA	7.5.2.7	COG1129	Ribose import ATP-binding protein RbsA
20RA21852_00729	CDS	936	rbsC		COG1172	Ribose import permease protein RbsC
20RA21852_00730	CDS	927	rbsB		COG1879	Ribose import binding protein RbsB
20RA21852_00731	CDS	648	tal_1	2.2.1.2	COG0176	Transaldolase
20RA21852_00732	CDS	2400	ina_1	3.4.24.-		Immune inhibitor A
20RA21852_00733	CDS	342				hypothetical protein
20RA21852_00734	CDS	1173	yfcJ			putative MFS-type transporter YfcJ
20RA21852_00735	CDS	1053	gutB	1.1.1.-	COG1063	Sorbitol dehydrogenase
20RA21852_00736	CDS	345				hypothetical protein
20RA21852_00737	CDS	852	plc	3.1.4.3		Phospholipase C
20RA21852_00738	CDS	1002	sph	3.1.4.12		Sphingomyelinase C
20RA21852_00739	CDS	1173				hypothetical protein
20RA21852_00740	CDS	1314		1.1.2.-	COG0277	L-gulono-1,4-lactone dehydrogenase
20RA21852_00741	CDS	1152				hypothetical protein
20RA21852_00742	CDS	204				hypothetical protein
20RA21852_00743	CDS	813	uppP_2	3.6.1.27		Undecaprenyl-diphosphatase
20RA21852_00744	CDS	945				hypothetical protein
20RA21852_00745	CDS	1263				hypothetical protein
20RA21852_00746	CDS	219				hypothetical protein
20RA21852_00747	CDS	474				hypothetical protein
20RA21852_00748	CDS	633	srtA	3.4.22.-		Sortase A
20RA21852_00749	CDS	1386	dtpD_2		COG3104	Dipeptide permease D
20RA21852_00750	CDS	1302	brnQ_1		COG1114	Branched-chain amino acid transport system 2 carrier protein
20RA21852_00751	CDS	1722				hypothetical protein
20RA21852_00752	CDS	1548				hypothetical protein
20RA21852_00753	CDS	1392	yifK_1		COG1113	putative transport protein YifK
20RA21852_00754	CDS	1293	pbuO_1		COG2252	Guanine/hypoxanthine permease PbuO
20RA21852_00755	CDS	201				hypothetical protein
20RA21852_00756	CDS	429				hypothetical protein
20RA21852_00757	CDS	438				hypothetical protein
20RA21852_00758	CDS	222				hypothetical protein
20RA21852_00759	CDS	1830	kefB			Glutathione-regulated potassium-efflux system protein KefB
20RA21852_00760	CDS	312	qoxD	1.10.3.-		Quinol oxidase subunit 4
20RA21852_00761	CDS	603	qoxC	1.10.3.-		Quinol oxidase subunit 3
20RA21852_00762	CDS	1935	qoxB	1.10.3.-		Quinol oxidase subunit 1
20RA21852_00763	CDS	876	qoxA	1.10.3.-	COG1622	Quinol oxidase subunit 2
20RA21852_00764	CDS	711				hypothetical protein
20RA21852_00765	CDS	1176		3.5.1.47		N-acetyldiaminopimelate deacetylase
20RA21852_00766	CDS	198				hypothetical protein
20RA21852_00767	CDS	1473	yodF		COG0591	putative symporter YodF
20RA21852_00768	CDS	1470	gerBA_1			Spore germination protein B1
20RA21852_00769	CDS	1125	yndE_1			Spore germination protein YndE
20RA21852_00770	CDS	1167	gerBC_1			Spore germination protein B3
20RA21852_00771	CDS	1401	feoB_1		COG0370	Fe(2+) transporter FeoB
20RA21852_00772	CDS	723	feoB_2		COG0370	Fe(2+) transporter FeoB
20RA21852_00773	CDS	258				hypothetical protein
20RA21852_00774	CDS	900	pstS1		COG0226	Phosphate-binding protein PstS 1
20RA21852_00775	CDS	891	pstC_1		COG0573	Phosphate transport system permease protein PstC
20RA21852_00776	CDS	921				hypothetical protein
20RA21852_00777	CDS	525				hypothetical protein
20RA21852_00778	CDS	1032	swrC_1		COG0841	Swarming motility protein SwrC
20RA21852_00779	CDS	1974	swrC_2		COG0841	Swarming motility protein SwrC
20RA21852_00780	rRNA	1550				16S ribosomal RNA
20RA21852_00781	rRNA	2919				23S ribosomal RNA
20RA21852_00782	rRNA	109				5S ribosomal RNA
20RA21852_00783	tRNA	76				tRNA-Val(tac)
20RA21852_00784	tRNA	84				tRNA-Tyr(gta)
20RA21852_00785	tRNA	75				tRNA-Gln(ttg)
20RA21852_00786	tRNA	76				tRNA-Lys(ttt)
20RA21852_00787	tRNA	82				tRNA-Leu(tag)
20RA21852_00788	tRNA	75				tRNA-Gly(gcc)
20RA21852_00789	tRNA	89				tRNA-Leu(taa)
20RA21852_00790	tRNA	75				tRNA-Arg(acg)
20RA21852_00791	tRNA	74				tRNA-Pro(tgg)
20RA21852_00792	tRNA	74				tRNA-Ala(tgc)
20RA21852_00793	tRNA	93				tRNA-Ser(tga)
20RA21852_00794	tRNA	93				tRNA-Ser(tga)
20RA21852_00795	tRNA	77				tRNA-Met(cat)
20RA21852_00796	tRNA	76				tRNA-Asp(gtc)
20RA21852_00797	tRNA	76				tRNA-Phe(gaa)
20RA21852_00798	tRNA	77				tRNA-Thr(tgt)
20RA21852_00799	tRNA	73				tRNA-Trp(cca)
20RA21852_00800	tRNA	77				tRNA-Ile(gat)
20RA21852_00801	tRNA	75				tRNA-Asn(gtt)
20RA21852_00802	tRNA	74				tRNA-Glu(ttc)
20RA21852_00803	CDS	420	hrp1		COG0517	Hypoxic response protein 1
20RA21852_00804	CDS	1152				hypothetical protein
20RA21852_00805	CDS	333				hypothetical protein
20RA21852_00806	CDS	1161				hypothetical protein
20RA21852_00807	CDS	696	tenA_1	3.5.99.2	COG0819	Aminopyrimidine aminohydrolase
20RA21852_00808	CDS	750	tauB	7.6.2.7	COG4525	Taurine import ATP-binding protein TauB
20RA21852_00809	CDS	753	ribX_2			Riboflavin transport system permease protein RibX
20RA21852_00810	CDS	1002	thiY_2		COG0715	Formylaminopyrimidine-binding protein
20RA21852_00811	CDS	621	tenI	5.3.99.10	COG0352	Thiazole tautomerase
20RA21852_00812	CDS	1110	thiO_1	1.4.3.19	COG0665	Glycine oxidase
20RA21852_00813	CDS	198	thiS		COG2104	Sulfur carrier protein ThiS
20RA21852_00814	CDS	771	thiG	2.8.1.10	COG2022	Thiazole synthase
20RA21852_00815	CDS	1020				hypothetical protein
20RA21852_00816	CDS	813	thiD	2.7.1.49	COG0351	Hydroxymethylpyrimidine/phosphomethylpyrimidine kinase
20RA21852_00817	CDS	270				hypothetical protein
20RA21852_00818	CDS	225				hypothetical protein
20RA21852_00819	CDS	105				hypothetical protein
20RA21852_00820	CDS	1668	kdpA		COG2060	Potassium-transporting ATPase potassium-binding subunit
20RA21852_00821	CDS	2091	kdpB	7.2.2.6	COG2216	Potassium-transporting ATPase ATP-binding subunit
20RA21852_00822	CDS	582	kdpC		COG2156	Potassium-transporting ATPase KdpC subunit
20RA21852_00823	CDS	1149	kdpD	2.7.13.3	COG2205	Sensor protein KdpD
20RA21852_00824	CDS	1182	mdtL			Multidrug resistance protein MdtL
20RA21852_00825	CDS	462	pchR			HTH-type transcriptional regulator PchR
20RA21852_00826	CDS	855				hypothetical protein
20RA21852_00827	CDS	315				hypothetical protein
20RA21852_00828	CDS	1302	pbuO_2		COG2252	Guanine/hypoxanthine permease PbuO
20RA21852_00829	CDS	867	ydaD	1.-.-.-		General stress protein 39
20RA21852_00830	CDS	237				hypothetical protein
20RA21852_00831	CDS	291				hypothetical protein
20RA21852_00832	CDS	252				hypothetical protein
20RA21852_00833	CDS	942	scrK	2.7.1.4	COG0524	Fructokinase
20RA21852_00834	CDS	1476	scrB	3.2.1.26	COG1621	Sucrose-6-phosphate hydrolase
20RA21852_00835	CDS	1377	sacX		COG1263	Negative regulator of SacY activity
20RA21852_00836	CDS	987	degA_1		COG1609	HTH-type transcriptional regulator DegA
20RA21852_00837	CDS	216				hypothetical protein
20RA21852_00838	CDS	420				hypothetical protein
20RA21852_00839	CDS	420	bdbC_1			disulfide formation protein
20RA21852_00840	CDS	249				hypothetical protein
20RA21852_00841	CDS	510				hypothetical protein
20RA21852_00842	CDS	879	yndE_2			Spore germination protein YndE
20RA21852_00843	CDS	996				hypothetical protein
20RA21852_00844	CDS	1506	gerBA_2			Spore germination protein B1
20RA21852_00845	CDS	246				hypothetical protein
20RA21852_00846	CDS	345				hypothetical protein
20RA21852_00847	CDS	561	ydjA	1.-.-.-	COG0778	Putative NAD(P)H nitroreductase YdjA
20RA21852_00848	CDS	1419				hypothetical protein
20RA21852_00849	CDS	1263				hypothetical protein
20RA21852_00850	CDS	471	slyA_1			Transcriptional regulator SlyA
20RA21852_00851	CDS	585				hypothetical protein
20RA21852_00852	CDS	585				hypothetical protein
20RA21852_00853	CDS	1665	cdr_1	1.8.1.14		Coenzyme A disulfide reductase
20RA21852_00854	CDS	264	ricR		COG1937	Copper-sensing transcriptional repressor RicR
20RA21852_00855	CDS	561	tusA_1			Sulfur carrier protein TusA
20RA21852_00856	CDS	1131	gloB_1	3.1.2.6		Hydroxyacylglutathione hydrolase
20RA21852_00857	CDS	231	tusA_2		COG0425	Sulfur carrier protein TusA
20RA21852_00858	CDS	162				hypothetical protein
20RA21852_00859	CDS	183	glpE_1	2.8.1.1		Thiosulfate sulfurtransferase GlpE
20RA21852_00860	CDS	297		2.8.1.-	COG0607	Sulfurtransferase
20RA21852_00861	CDS	480	dsrE2		COG2210	Sulfur carrier protein DsrE2
20RA21852_00862	CDS	765				hypothetical protein
20RA21852_00863	CDS	441				hypothetical protein
20RA21852_00864	CDS	1197	tagT_1	2.7.8.-	COG1316	Polyisoprenyl-teichoic acid--peptidoglycan teichoic acid transferase TagT
20RA21852_00865	CDS	999	yhfP	1.6.5.-	COG0604	Putative quinone oxidoreductase YhfP
20RA21852_00866	CDS	1656				hypothetical protein
20RA21852_00867	CDS	1200	ymfD_1			Bacillibactin exporter
20RA21852_00868	CDS	1089				hypothetical protein
20RA21852_00869	CDS	1941	licR		COG1762	putative licABCH operon regulator
20RA21852_00870	CDS	321	licA_1		COG1447	Lichenan-specific phosphotransferase enzyme IIA component
20RA21852_00871	CDS	306	licB_1	2.7.1.-	COG1440	Lichenan-specific phosphotransferase enzyme IIB component
20RA21852_00872	CDS	1311	licC_1		COG1455	Lichenan permease IIC component
20RA21852_00873	CDS	279				hypothetical protein
20RA21852_00874	CDS	1086				hypothetical protein
20RA21852_00875	CDS	1161				hypothetical protein
20RA21852_00876	CDS	1176	yknZ_1		COG0577	putative ABC transporter permease YknZ
20RA21852_00877	CDS	675	yknY_1	3.6.3.-	COG1136	putative ABC transporter ATP-binding protein YknY
20RA21852_00878	CDS	1107	yknX_1		COG0845	Putative efflux system component YknX
20RA21852_00879	CDS	735				hypothetical protein
20RA21852_00880	CDS	702				hypothetical protein
20RA21852_00881	CDS	1005	gsiD_1		COG1173	Glutathione transport system permease protein GsiD
20RA21852_00882	CDS	1317	brnQ_2		COG1114	Branched-chain amino acid transport system 2 carrier protein
20RA21852_00883	CDS	570		1.11.1.6		Manganese catalase
20RA21852_00884	CDS	264				hypothetical protein
20RA21852_00885	CDS	216				hypothetical protein
20RA21852_00886	CDS	354				hypothetical protein
20RA21852_00887	CDS	780				hypothetical protein
20RA21852_00888	CDS	813	ku		COG1273	Non-homologous end joining protein Ku
20RA21852_00889	CDS	282				hypothetical protein
20RA21852_00890	CDS	606				hypothetical protein
20RA21852_00891	CDS	369				hypothetical protein
20RA21852_00892	CDS	345				hypothetical protein
20RA21852_00893	CDS	2460	cpdA	3.1.4.53		3',5'-cyclic adenosine monophosphate phosphodiesterase CpdA
20RA21852_00894	CDS	204				hypothetical protein
20RA21852_00895	CDS	171				hypothetical protein
20RA21852_00896	CDS	1404	yhdG_2		COG0531	putative amino acid permease YhdG
20RA21852_00897	CDS	1128	gerN_1		COG0475	Na(+)/H(+)-K(+) antiporter GerN
20RA21852_00898	CDS	315				hypothetical protein
20RA21852_00899	CDS	864	hexR		COG1737	HTH-type transcriptional regulator HexR
20RA21852_00900	CDS	885	murQ	4.2.1.126	COG2103	N-acetylmuramic acid 6-phosphate etherase
20RA21852_00901	CDS	1365				PTS system EIIBC component
20RA21852_00902	CDS	1065				hypothetical protein
20RA21852_00903	CDS	405	catD_1	1.-.-.-	COG2259	Putative oxidoreductase CatD
20RA21852_00904	CDS	402				hypothetical protein
20RA21852_00905	CDS	486				hypothetical protein
20RA21852_00906	CDS	963				hypothetical protein
20RA21852_00907	CDS	495	decR_1		COG1522	DNA-binding transcriptional activator DecR
20RA21852_00908	CDS	456	argA	2.3.1.1		Amino-acid acetyltransferase
20RA21852_00909	CDS	345	gdx			Guanidinium exporter
20RA21852_00910	CDS	315	gdnD_1		COG2076	putative guanidinium efflux system subunit GdnD
20RA21852_00911	CDS	579	yvdT			putative HTH-type transcriptional regulator YvdT
20RA21852_00912	CDS	1203	tetA			Tetracycline resistance protein, class B
20RA21852_00913	CDS	339	yybR_1		COG1733	putative HTH-type transcriptional regulator YybR
20RA21852_00914	CDS	540				hypothetical protein
20RA21852_00915	CDS	549	mdaB	1.6.5.10	COG2249	NADPH:quinone oxidoreductase MdaB
20RA21852_00916	CDS	1740	sgrR_1			HTH-type transcriptional regulator SgrR
20RA21852_00917	CDS	1257	mdrP_2			Na(+), Li(+), K(+)/H(+) antiporter
20RA21852_00918	CDS	204				hypothetical protein
20RA21852_00919	CDS	516	yfkM	3.2.-.-	COG0693	General stress protein 18
20RA21852_00920	CDS	1998	katE	1.11.1.6	COG0753	Catalase HPII
20RA21852_00921	CDS	1200				hypothetical protein
20RA21852_00922	CDS	1350	arcD_2		COG0531	Arginine/ornithine antiporter
20RA21852_00923	CDS	831	racE	5.1.1.3	COG0796	Glutamate racemase 1
20RA21852_00924	CDS	1092				hypothetical protein
20RA21852_00925	CDS	1440	gapN	1.2.1.9	COG1012	NADP-dependent glyceraldehyde-3-phosphate dehydrogenase
20RA21852_00926	CDS	1761	yheI_1	3.6.3.-	COG1132	putative multidrug resistance ABC transporter ATP-binding/permease protein YheI
20RA21852_00927	CDS	1251	yheH_1	3.6.3.-	COG1132	putative multidrug resistance ABC transporter ATP-binding/permease protein YheH
20RA21852_00928	CDS	741	yheH_2	3.6.3.-	COG1132	putative multidrug resistance ABC transporter ATP-binding/permease protein YheH
20RA21852_00929	CDS	798	tcyA		COG0834	L-cystine-binding protein TcyA
20RA21852_00930	CDS	699	tcyB		COG0765	L-cystine transport system permease protein TcyB
20RA21852_00931	CDS	735	tcyC	3.6.3.-	COG1126	L-cystine import ATP-binding protein TcyC
20RA21852_00932	CDS	204	sasP-C_1			Small, acid-soluble spore protein C
20RA21852_00933	CDS	246				hypothetical protein
20RA21852_00934	CDS	1461	yheD			Endospore coat-associated protein YheD
20RA21852_00935	CDS	1053				hypothetical protein
20RA21852_00936	CDS	1146				hypothetical protein
20RA21852_00937	CDS	357				hypothetical protein
20RA21852_00938	CDS	597				hypothetical protein
20RA21852_00939	CDS	561				hypothetical protein
20RA21852_00940	CDS	1689	alsS	2.2.1.6	COG0028	Acetolactate synthase
20RA21852_00941	CDS	759	alsD	4.1.1.5	COG3527	Alpha-acetolactate decarboxylase
20RA21852_00942	CDS	357				hypothetical protein
20RA21852_00943	CDS	618		3.2.2.-	COG2094	Putative 3-methyladenine DNA glycosylase
20RA21852_00944	CDS	873	yhaX		COG0561	Stress response protein YhaX
20RA21852_00945	CDS	2838				hypothetical protein
20RA21852_00946	CDS	1047				hypothetical protein
20RA21852_00947	CDS	696				hypothetical protein
20RA21852_00948	CDS	1491	hemZ	1.3.99.-	COG0635	Oxygen-independent coproporphyrinogen-III oxidase-like protein HemZ
20RA21852_00949	CDS	1557		6.2.1.3	COG0318	Long-chain-fatty-acid--CoA ligase FadD13
20RA21852_00950	CDS	465				hypothetical protein
20RA21852_00951	CDS	1479	bicA		COG0659	Bicarbonate transporter BicA
20RA21852_00952	CDS	264				hypothetical protein
20RA21852_00953	CDS	372				hypothetical protein
20RA21852_00954	CDS	891				hypothetical protein
20RA21852_00955	CDS	2367	secA_1		COG0653	Protein translocase subunit SecA
20RA21852_00956	CDS	1521	murJ_2		COG2244	Lipid II flippase MurJ
20RA21852_00957	CDS	1104				hypothetical protein
20RA21852_00958	CDS	2445	sap_1			S-layer protein sap
20RA21852_00959	CDS	2589				hypothetical protein
20RA21852_00960	CDS	1191				hypothetical protein
20RA21852_00961	CDS	1416	patA_1	2.3.1.-	COG1696	Peptidoglycan O-acetyltransferase
20RA21852_00962	CDS	1458	patA_2	2.3.1.-	COG1696	Peptidoglycan O-acetyltransferase
20RA21852_00963	CDS	1032				hypothetical protein
20RA21852_00964	CDS	1380				hypothetical protein
20RA21852_00965	CDS	789	crt_1	4.2.1.150	COG1024	Short-chain-enoyl-CoA hydratase
20RA21852_00966	CDS	306				hypothetical protein
20RA21852_00967	CDS	180				hypothetical protein
20RA21852_00968	CDS	1050	ysdC_1	3.4.11.-	COG1363	Putative aminopeptidase YsdC
20RA21852_00969	CDS	1590				hypothetical protein
20RA21852_00970	CDS	954				hypothetical protein
20RA21852_00971	CDS	147				hypothetical protein
20RA21852_00972	CDS	996			COG3938	putative protein/GBAA_0901/BAS0853
20RA21852_00973	CDS	978	arcB	1.5.1.49		Delta(1)-pyrroline-2-carboxylate reductase
20RA21852_00974	CDS	231				hypothetical protein
20RA21852_00975	CDS	672				hypothetical protein
20RA21852_00976	CDS	651				hypothetical protein
20RA21852_00977	CDS	147				hypothetical protein
20RA21852_00978	CDS	1587	appA_2			Oligopeptide-binding protein AppA
20RA21852_00979	CDS	951	gsiC_3		COG0601	Glutathione transport system permease protein GsiC
20RA21852_00980	CDS	852	dppC_3		COG1173	Dipeptide transport system permease protein DppC
20RA21852_00981	CDS	441	oppD_4		COG0444	Oligopeptide transport ATP-binding protein OppD
20RA21852_00982	CDS	501	oppD_5		COG0444	Oligopeptide transport ATP-binding protein OppD
20RA21852_00983	CDS	972	oppF_4		COG4608	Oligopeptide transport ATP-binding protein OppF
20RA21852_00984	CDS	630				hypothetical protein
20RA21852_00985	CDS	573				hypothetical protein
20RA21852_00986	CDS	120				hypothetical protein
20RA21852_00987	CDS	417				hypothetical protein
20RA21852_00988	CDS	459	yxxD_1			Antitoxin YxxD
20RA21852_00989	CDS	1323	kgtP			Alpha-ketoglutarate permease
20RA21852_00990	CDS	1590	citS	2.7.13.3	COG3290	Sensor protein CitS
20RA21852_00991	CDS	678	citT_2		COG4565	Transcriptional regulatory protein CitT
20RA21852_00992	CDS	978				hypothetical protein
20RA21852_00993	CDS	1206				hypothetical protein
20RA21852_00994	CDS	2532				hypothetical protein
20RA21852_00995	CDS	2445				hypothetical protein
20RA21852_00996	CDS	252				hypothetical protein
20RA21852_00997	CDS	744	mta_1		COG0789	HTH-type transcriptional activator mta
20RA21852_00998	CDS	327				hypothetical protein
20RA21852_00999	CDS	861				hypothetical protein
20RA21852_01000	CDS	1287	dnaC_1	3.6.4.12	COG0305	Replicative DNA helicase
20RA21852_01001	CDS	168				hypothetical protein
20RA21852_01002	CDS	417				hypothetical protein
20RA21852_01003	CDS	345				hypothetical protein
20RA21852_01004	CDS	786				hypothetical protein
20RA21852_01005	CDS	768	yfcA_2		COG0730	putative membrane transporter protein YfcA
20RA21852_01006	CDS	156				hypothetical protein
20RA21852_01007	CDS	576				hypothetical protein
20RA21852_01008	CDS	1461	emrB_1			Multidrug export protein EmrB
20RA21852_01009	CDS	528				hypothetical protein
20RA21852_01010	CDS	483				hypothetical protein
20RA21852_01011	CDS	342				hypothetical protein
20RA21852_01012	CDS	126				hypothetical protein
20RA21852_01013	CDS	267				hypothetical protein
20RA21852_01014	CDS	1407				hypothetical protein
20RA21852_01015	CDS	102				hypothetical protein
20RA21852_01016	CDS	585				hypothetical protein
20RA21852_01017	CDS	555				hypothetical protein
20RA21852_01018	CDS	1884	menH_1	4.2.99.20		2-succinyl-6-hydroxy-2,4-cyclohexadiene-1-carboxylate synthase
20RA21852_01019	CDS	567	yfiR			putative HTH-type transcriptional regulator YfiR
20RA21852_01020	CDS	267				hypothetical protein
20RA21852_01021	CDS	357				hypothetical protein
20RA21852_01022	CDS	459				hypothetical protein
20RA21852_01023	CDS	585				hypothetical protein
20RA21852_01024	CDS	372				hypothetical protein
20RA21852_01025	CDS	654				hypothetical protein
20RA21852_01026	CDS	639				hypothetical protein
20RA21852_01027	CDS	999	dhaK	2.7.1.121	COG2376	PTS-dependent dihydroxyacetone kinase, dihydroxyacetone-binding subunit DhaK
20RA21852_01028	CDS	567	dhaS			HTH-type dhaKLM operon transcriptional activator DhaS
20RA21852_01029	CDS	1752				hypothetical protein
20RA21852_01030	CDS	663	azoR1_1	1.7.1.17	COG1182	FMN-dependent NADH-azoreductase 1
20RA21852_01031	CDS	507			COG1959	Putative HTH-type transcriptional regulator
20RA21852_01032	CDS	390				hypothetical protein
20RA21852_01033	CDS	834				hypothetical protein
20RA21852_01034	CDS	195				hypothetical protein
20RA21852_01035	CDS	303				hypothetical protein
20RA21852_01036	CDS	1125				hypothetical protein
20RA21852_01037	CDS	111				hypothetical protein
20RA21852_01038	CDS	282				hypothetical protein
20RA21852_01039	CDS	279				hypothetical protein
20RA21852_01040	CDS	165				hypothetical protein
20RA21852_01041	CDS	1734				hypothetical protein
20RA21852_01042	CDS	315				hypothetical protein
20RA21852_01043	CDS	612				hypothetical protein
20RA21852_01044	CDS	462				hypothetical protein
20RA21852_01045	CDS	390	yflT_1			General stress protein 17M
20RA21852_01046	CDS	201				hypothetical protein
20RA21852_01047	CDS	252				hypothetical protein
20RA21852_01048	CDS	201				hypothetical protein
20RA21852_01049	CDS	339	rsbV			Anti-sigma-B factor antagonist
20RA21852_01050	CDS	483	rsbW	2.7.11.1	COG2172	Serine-protein kinase RsbW
20RA21852_01051	CDS	777	sigB		COG1191	RNA polymerase sigma-B factor
20RA21852_01052	CDS	441				hypothetical protein
20RA21852_01053	CDS	1143	rssB			Regulator of RpoS
20RA21852_01054	CDS	858	cheR_1	2.1.1.80		Chemotaxis protein methyltransferase
20RA21852_01055	CDS	2691	rcsC_1	2.7.13.3		Sensor histidine kinase RcsC
20RA21852_01056	CDS	252				hypothetical protein
20RA21852_01057	CDS	138				hypothetical protein
20RA21852_01058	CDS	531				hypothetical protein
20RA21852_01059	CDS	282				hypothetical protein
20RA21852_01060	CDS	312				hypothetical protein
20RA21852_01061	CDS	306				hypothetical protein
20RA21852_01062	CDS	996	ppsC	2.3.1.41		Phthiocerol synthesis polyketide synthase type I PpsC
20RA21852_01063	CDS	141				hypothetical protein
20RA21852_01064	CDS	426				hypothetical protein
20RA21852_01065	CDS	186				hypothetical protein
20RA21852_01066	CDS	1299	yhaO		COG0420	putative metallophosphoesterase YhaO
20RA21852_01067	CDS	600	yhaN_1		COG4717	putative protein YhaN
20RA21852_01068	CDS	1131				IS607 family transposase ISCbo6
20RA21852_01069	CDS	2304	yhaN_2		COG4717	putative protein YhaN
20RA21852_01070	CDS	945	yhaM	3.1.-.-	COG3481	3'-5' exoribonuclease YhaM
20RA21852_01071	CDS	576	comR			HTH-type transcriptional repressor ComR
20RA21852_01072	CDS	1212	sotB_1			sugar efflux transporter
20RA21852_01073	CDS	945	mhqA_1	1.13.11.-	COG0346	Putative ring-cleaving dioxygenase MhqA
20RA21852_01074	CDS	123				hypothetical protein
20RA21852_01075	CDS	801	mhqA_2	1.13.11.-	COG0346	Putative ring-cleaving dioxygenase MhqA
20RA21852_01076	CDS	1113				hypothetical protein
20RA21852_01077	CDS	132				hypothetical protein
20RA21852_01078	CDS	876	menH_2	4.2.99.20		2-succinyl-6-hydroxy-2,4-cyclohexadiene-1-carboxylate synthase
20RA21852_01079	CDS	201	yhaL			Sporulation protein YhaL
20RA21852_01080	CDS	906				hypothetical protein
20RA21852_01081	CDS	450				hypothetical protein
20RA21852_01082	CDS	561	glpP		COG1954	Glycerol uptake operon antiterminator regulatory protein
20RA21852_01083	CDS	822	glpF		COG0580	Glycerol uptake facilitator protein
20RA21852_01084	CDS	1491	glpK	2.7.1.30	COG0554	Glycerol kinase
20RA21852_01085	CDS	1683	glpD	1.1.5.3	COG0578	Aerobic glycerol-3-phosphate dehydrogenase
20RA21852_01086	CDS	165				hypothetical protein
20RA21852_01087	CDS	411				hypothetical protein
20RA21852_01088	CDS	621	algU_1		COG1595	RNA polymerase sigma-H factor
20RA21852_01089	CDS	408				hypothetical protein
20RA21852_01090	CDS	1251	mrdB	2.4.1.129		Peptidoglycan glycosyltransferase MrdB
20RA21852_01091	CDS	486				hypothetical protein
20RA21852_01092	CDS	366				hypothetical protein
20RA21852_01093	CDS	1392	mdtD			Putative multidrug resistance protein MdtD
20RA21852_01094	CDS	1449	farB			Fatty acid resistance protein FarB
20RA21852_01095	CDS	564				hypothetical protein
20RA21852_01096	CDS	2331	helD_1	3.6.4.12	COG3973	DNA helicase IV
20RA21852_01097	CDS	864	prsA1	5.2.1.8	COG0760	Foldase protein PrsA 1
20RA21852_01098	CDS	195				hypothetical protein
20RA21852_01099	CDS	336	yhaI_1			putative protein YhaI
20RA21852_01100	CDS	558	hpr		COG1846	HTH-type transcriptional regulator Hpr
20RA21852_01101	CDS	363				hypothetical protein
20RA21852_01102	CDS	435	hit_2		COG0537	Protein hit
20RA21852_01103	CDS	732	ecsA_1		COG1131	ABC-type transporter ATP-binding protein EcsA
20RA21852_01104	CDS	1212				hypothetical protein
20RA21852_01105	CDS	708				hypothetical protein
20RA21852_01106	CDS	144				hypothetical protein
20RA21852_01107	CDS	582	slmA			Nucleoid occlusion factor SlmA
20RA21852_01108	CDS	168				hypothetical protein
20RA21852_01109	CDS	477				hypothetical protein
20RA21852_01110	CDS	345				hypothetical protein
20RA21852_01111	CDS	1134				hypothetical protein
20RA21852_01112	CDS	435				hypothetical protein
20RA21852_01113	CDS	267				hypothetical protein
20RA21852_01114	CDS	372				hypothetical protein
20RA21852_01115	CDS	282				hypothetical protein
20RA21852_01116	CDS	825				hypothetical protein
20RA21852_01117	CDS	285				hypothetical protein
20RA21852_01118	CDS	360				hypothetical protein
20RA21852_01119	CDS	804				hypothetical protein
20RA21852_01120	CDS	297				hypothetical protein
20RA21852_01121	CDS	477				hypothetical protein
20RA21852_01122	CDS	1419				hypothetical protein
20RA21852_01123	CDS	504	hmoB	1.14.14.18	COG2329	Heme-degrading monooxygenase HmoB
20RA21852_01124	CDS	2118	pbpF_1		COG0744	Penicillin-binding protein 1F
20RA21852_01125	CDS	1047	hemE	4.1.1.37	COG0407	Uroporphyrinogen decarboxylase
20RA21852_01126	CDS	936	hemH1_1	4.99.1.1	COG0276	Ferrochelatase 1
20RA21852_01127	CDS	1422	hemY_1	1.3.3.4	COG1232	Protoporphyrinogen oxidase
20RA21852_01128	CDS	1353				hypothetical protein
20RA21852_01129	CDS	2367				hypothetical protein
20RA21852_01130	CDS	354				hypothetical protein
20RA21852_01131	CDS	840				hypothetical protein
20RA21852_01132	CDS	399	blaI		COG3682	Penicillinase repressor
20RA21852_01133	CDS	1899				hypothetical protein
20RA21852_01134	CDS	573				hypothetical protein
20RA21852_01135	CDS	2610	smc_1			Chromosome partition protein Smc
20RA21852_01136	CDS	216				hypothetical protein
20RA21852_01137	CDS	306				hypothetical protein
20RA21852_01138	CDS	354				hypothetical protein
20RA21852_01139	CDS	504				hypothetical protein
20RA21852_01140	CDS	978	cytR		COG1609	HTH-type transcriptional repressor CytR
20RA21852_01141	CDS	129				hypothetical protein
20RA21852_01142	CDS	735			COG1234	putative protein
20RA21852_01143	CDS	990	lplJ	6.3.1.20	COG0095	Lipoate-protein ligase LplJ
20RA21852_01144	CDS	429				hypothetical protein
20RA21852_01145	CDS	1533	lcfB	6.2.1.3	COG0318	Long-chain-fatty-acid--CoA ligase
20RA21852_01146	CDS	252				hypothetical protein
20RA21852_01147	CDS	1041				hypothetical protein
20RA21852_01148	CDS	6675				hypothetical protein
20RA21852_01149	CDS	480				hypothetical protein
20RA21852_01150	CDS	354				hypothetical protein
20RA21852_01151	CDS	753	wapA	3.1.-.-	COG3209	tRNA nuclease WapA
20RA21852_01152	CDS	246				hypothetical protein
20RA21852_01153	CDS	159				hypothetical protein
20RA21852_01154	CDS	492				hypothetical protein
20RA21852_01155	CDS	195				hypothetical protein
20RA21852_01156	CDS	267	ycjY		COG1073	putative protein YcjY
20RA21852_01157	CDS	237				hypothetical protein
20RA21852_01158	CDS	864	lpxG_1	3.6.1.-	COG1408	UDP-2,3-diacylglucosamine pyrophosphatase LpxG
20RA21852_01159	CDS	978				hypothetical protein
20RA21852_01160	CDS	1119	yhdL_1			putative anti-sigma-M factor YhdL
20RA21852_01161	CDS	486	sigM_1		COG1595	ECF RNA polymerase sigma factor SigM
20RA21852_01162	CDS	903	rhaS_2			HTH-type transcriptional activator RhaS
20RA21852_01163	CDS	366				hypothetical protein
20RA21852_01164	CDS	162				hypothetical protein
20RA21852_01165	CDS	1743	sasA_6	2.7.-.-		Adaptive-response sensory-kinase SasA
20RA21852_01166	CDS	705	regX3_2		COG0745	Sensory transduction protein regX3
20RA21852_01167	CDS	849				hypothetical protein
20RA21852_01168	CDS	333				hypothetical protein
20RA21852_01169	CDS	300				hypothetical protein
20RA21852_01170	CDS	189				hypothetical protein
20RA21852_01171	CDS	1269	htpX	3.4.24.-		Protease HtpX
20RA21852_01172	CDS	1728				hypothetical protein
20RA21852_01173	CDS	909				hypothetical protein
20RA21852_01174	CDS	672				hypothetical protein
20RA21852_01175	CDS	660				hypothetical protein
20RA21852_01176	CDS	657	sap_2			S-layer protein sap
20RA21852_01177	CDS	1590	aceB	2.3.3.9	COG2225	Malate synthase A
20RA21852_01178	CDS	1278	aceA	4.1.3.1	COG2224	Isocitrate lyase
20RA21852_01179	CDS	789				hypothetical protein
20RA21852_01180	CDS	204	cspA_1		COG1278	Major cold shock protein CspA
20RA21852_01181	CDS	276				hypothetical protein
20RA21852_01182	CDS	186				hypothetical protein
20RA21852_01183	CDS	582	comK		COG4903	Competence transcription factor
20RA21852_01184	CDS	594	ydjZ_2		COG0398	TVP38/TMEM64 family inner membrane protein YdjZ
20RA21852_01185	CDS	564	spsB_1	3.4.21.89	COG0681	Signal peptidase IB
20RA21852_01186	CDS	3516	addB	3.1.-.-	COG3857	ATP-dependent helicase/deoxyribonuclease subunit B
20RA21852_01187	CDS	3726	addA	3.1.-.-	COG1074	ATP-dependent helicase/nuclease subunit A
20RA21852_01188	CDS	288				hypothetical protein
20RA21852_01189	CDS	216	gerPF_1			putative spore germination protein GerPF
20RA21852_01190	CDS	387	gerPE			putative spore germination protein GerPE
20RA21852_01191	CDS	195	gerPD			putative spore germination protein GerPD
20RA21852_01192	CDS	615	gerPC			putative spore germination protein GerPC
20RA21852_01193	CDS	207	gerPB			putative spore germination protein GerPB
20RA21852_01194	CDS	222	gerPA			putative spore germination protein GerPA
20RA21852_01195	CDS	900	yisK_2		COG0179	putative protein YisK
20RA21852_01196	CDS	285				hypothetical protein
20RA21852_01197	CDS	1191	rocD	2.6.1.13	COG4992	Ornithine aminotransferase
20RA21852_01198	CDS	366				hypothetical protein
20RA21852_01199	CDS	555				hypothetical protein
20RA21852_01200	CDS	1848	asnO_1	6.3.5.4	COG0367	Asparagine synthetase [glutamine-hydrolyzing] 3
20RA21852_01201	CDS	960	hemH1_2	4.99.1.1	COG0276	Ferrochelatase 1
20RA21852_01202	CDS	1467	katA_1	1.11.1.6	COG0753	Catalase
20RA21852_01203	CDS	1233	nrgA			Ammonium transporter
20RA21852_01204	CDS	1296				hypothetical protein
20RA21852_01205	CDS	885				hypothetical protein
20RA21852_01206	CDS	492				hypothetical protein
20RA21852_01207	CDS	855	cvfB			Conserved virulence factor B
20RA21852_01208	CDS	264				hypothetical protein
20RA21852_01209	CDS	858	prsA2	5.2.1.8	COG0760	Foldase protein PrsA 2
20RA21852_01210	CDS	132				hypothetical protein
20RA21852_01211	CDS	858				hypothetical protein
20RA21852_01212	CDS	198				hypothetical protein
20RA21852_01213	CDS	141				hypothetical protein
20RA21852_01214	CDS	810	yitU	3.1.3.104	COG0561	5-amino-6-(5-phospho-D-ribitylamino)uracil phosphatase YitU
20RA21852_01215	CDS	180				hypothetical protein
20RA21852_01216	CDS	2601	clpB		COG0542	Chaperone protein ClpB
20RA21852_01217	CDS	183				hypothetical protein
20RA21852_01218	CDS	735				hypothetical protein
20RA21852_01219	CDS	846				hypothetical protein
20RA21852_01220	CDS	225				hypothetical protein
20RA21852_01221	CDS	933	fabHA	2.3.1.180	COG0332	3-oxoacyl-[acyl-carrier-protein] synthase 3 protein 1
20RA21852_01222	CDS	1239	fabF	2.3.1.179	COG0304	3-oxoacyl-[acyl-carrier-protein] synthase 2
20RA21852_01223	CDS	789				hypothetical protein
20RA21852_01224	CDS	747				hypothetical protein
20RA21852_01225	CDS	990	trpS_1	6.1.1.2	COG0180	Tryptophan--tRNA ligase
20RA21852_01226	CDS	381				hypothetical protein
20RA21852_01227	CDS	1632	dppE_4		COG4166	Dipeptide-binding protein DppE
20RA21852_01228	CDS	930	oppB		COG0601	Oligopeptide transport system permease protein OppB
20RA21852_01229	CDS	1017	oppC_2		COG1173	Oligopeptide transport system permease protein OppC
20RA21852_01230	CDS	1044	oppD_6		COG0444	Oligopeptide transport ATP-binding protein OppD
20RA21852_01231	CDS	936	oppF_5		COG4608	Oligopeptide transport ATP-binding protein OppF
20RA21852_01232	CDS	1446	yeeO		COG0534	putative FMN/FAD exporter YeeO
20RA21852_01233	CDS	1647	dppE_5		COG4166	Dipeptide-binding protein DppE
20RA21852_01234	CDS	204				hypothetical protein
20RA21852_01235	CDS	396	spxA_1		COG1393	Regulatory protein Spx
20RA21852_01236	CDS	675				hypothetical protein
20RA21852_01237	CDS	684	mecA		COG4862	Adapter protein MecA 1
20RA21852_01238	CDS	1545	ywiE	2.7.8.-	COG1502	putative cardiolipin synthase YwiE
20RA21852_01239	CDS	1245	coiA		COG4469	Competence protein CoiA
20RA21852_01240	CDS	1827	pepF1_1	3.4.24.-		Oligoendopeptidase F, plasmid
20RA21852_01241	CDS	174				hypothetical protein
20RA21852_01242	CDS	894				hypothetical protein
20RA21852_01243	CDS	399	yjbI		COG2346	Group 2 truncated hemoglobin YjbI
20RA21852_01244	CDS	579	yjbK	3.6.1.-	COG4116	Putative triphosphatase YjbK
20RA21852_01245	CDS	360				hypothetical protein
20RA21852_01246	CDS	639	yjbM	2.7.6.5	COG2357	GTP pyrophosphokinase YjbM
20RA21852_01247	CDS	798	ppnKA	2.7.1.23	COG0061	NAD kinase 1
20RA21852_01248	CDS	894				hypothetical protein
20RA21852_01249	CDS	618				hypothetical protein
20RA21852_01250	CDS	363				hypothetical protein
20RA21852_01251	CDS	741	prpE	3.6.1.17	COG0639	Bis(5'-nucleosyl)-tetraphosphatase PrpE [asymmetrical]
20RA21852_01252	CDS	240	ftsW_1	2.4.1.129	COG0772	putative peptidoglycan glycosyltransferase FtsW
20RA21852_01253	CDS	924	rodA_1	2.4.1.129	COG0772	Peptidoglycan glycosyltransferase RodA
20RA21852_01254	CDS	936				hypothetical protein
20RA21852_01255	CDS	768				putative protein
20RA21852_01256	CDS	846	mycF	2.1.1.237		Mycinamicin III 3''-O-methyltransferase
20RA21852_01257	CDS	762				hypothetical protein
20RA21852_01258	CDS	1158				hypothetical protein
20RA21852_01259	CDS	690	COQ3_1	2.1.1.222		Ubiquinone biosynthesis O-methyltransferase, mitochondrial
20RA21852_01260	CDS	687				hypothetical protein
20RA21852_01261	CDS	681				hypothetical protein
20RA21852_01262	CDS	738	rmlA	2.7.7.24	COG1209	Glucose-1-phosphate thymidylyltransferase
20RA21852_01263	CDS	546	rfbC	5.1.3.13	COG1898	dTDP-4-dehydrorhamnose 3,5-epimerase
20RA21852_01264	CDS	969	rmlB	4.2.1.46	COG1088	dTDP-glucose 4,6-dehydratase
20RA21852_01265	CDS	855	rmlD	1.1.1.133		dTDP-4-dehydrorhamnose reductase
20RA21852_01266	CDS	771	fabI	1.3.1.9	COG0623	Enoyl-[acyl-carrier-protein] reductase [NADH] FabI
20RA21852_01267	CDS	522				hypothetical protein
20RA21852_01268	CDS	459	cotZ_1			Spore coat protein Z
20RA21852_01269	CDS	360				hypothetical protein
20RA21852_01270	CDS	504				hypothetical protein
20RA21852_01271	CDS	471	cotZ_2			Spore coat protein Z
20RA21852_01272	CDS	2067	yjcD	3.6.4.12	COG0210	Putative ATP-dependent DNA helicase YjcD
20RA21852_01273	CDS	423	yjcF_1	2.3.1.-		putative N-acetyltransferase YjcF
20RA21852_01274	CDS	519	yjcG	3.1.-.-	COG1514	Putative phosphoesterase YjcG
20RA21852_01275	CDS	732				hypothetical protein
20RA21852_01276	CDS	912				hypothetical protein
20RA21852_01277	CDS	396				hypothetical protein
20RA21852_01278	CDS	399				hypothetical protein
20RA21852_01279	CDS	1479	putP		COG0591	High-affinity proline transporter PutP
20RA21852_01280	CDS	1419	trpE	4.1.3.27	COG0147	Anthranilate synthase component 1
20RA21852_01281	CDS	588	pabA_2	2.6.1.85	COG0512	Aminodeoxychorismate/anthranilate synthase component 2
20RA21852_01282	CDS	1026	trpD2	2.4.2.18	COG0547	Anthranilate phosphoribosyltransferase 2
20RA21852_01283	CDS	762	trpC	4.1.1.48		Indole-3-glycerol phosphate synthase
20RA21852_01284	CDS	615	trpF	5.3.1.24	COG0135	N-(5'-phosphoribosyl)anthranilate isomerase
20RA21852_01285	CDS	1194	trpB	4.2.1.20	COG0133	Tryptophan synthase beta chain
20RA21852_01286	CDS	777	trpA	4.2.1.20	COG0159	Tryptophan synthase alpha chain
20RA21852_01287	CDS	360				hypothetical protein
20RA21852_01288	CDS	1500	lctP		COG1620	L-lactate permease
20RA21852_01289	CDS	684				hypothetical protein
20RA21852_01290	CDS	834				hypothetical protein
20RA21852_01291	CDS	786				hypothetical protein
20RA21852_01292	CDS	432				hypothetical protein
20RA21852_01293	CDS	1335	cdr_2	1.8.1.14		Coenzyme A disulfide reductase
20RA21852_01294	CDS	492				hypothetical protein
20RA21852_01295	CDS	411				hypothetical protein
20RA21852_01296	CDS	1542				hypothetical protein
20RA21852_01297	CDS	1950				hypothetical protein
20RA21852_01298	CDS	1920				hypothetical protein
20RA21852_01299	CDS	1257	odhB	2.3.1.61		Dihydrolipoyllysine-residue succinyltransferase component of 2-oxoglutarate dehydrogenase complex
20RA21852_01300	CDS	2868	odhA	1.2.4.2		2-oxoglutarate dehydrogenase E1 component
20RA21852_01301	CDS	198				hypothetical protein
20RA21852_01302	CDS	378				hypothetical protein
20RA21852_01303	CDS	183				hypothetical protein
20RA21852_01304	CDS	360				hypothetical protein
20RA21852_01305	CDS	405				hypothetical protein
20RA21852_01306	CDS	870				hypothetical protein
20RA21852_01307	CDS	183				hypothetical protein
20RA21852_01308	CDS	249				hypothetical protein
20RA21852_01309	CDS	189				hypothetical protein
20RA21852_01310	tRNA	73				tRNA-Val(gac)
20RA21852_01311	CDS	225				hypothetical protein
20RA21852_01312	CDS	756	COQ5_1	2.1.1.163		2-methoxy-6-polyprenyl-1,4-benzoquinol methylase, mitochondrial
20RA21852_01313	CDS	228				hypothetical protein
20RA21852_01314	CDS	1224	dacB_1	3.4.16.4	COG1686	D-alanyl-D-alanine carboxypeptidase DacB
20RA21852_01315	CDS	570	sipW	3.4.21.89	COG0681	Signal peptidase I W
20RA21852_01316	CDS	588	tasA_1			Major biofilm matrix component
20RA21852_01317	CDS	765				hypothetical protein
20RA21852_01318	CDS	594	tasA_2			Major biofilm matrix component
20RA21852_01319	CDS	324	sinR		COG1396	HTH-type transcriptional regulator SinR
20RA21852_01320	CDS	2388	ina_2	3.4.24.-		Immune inhibitor A
20RA21852_01321	CDS	1368	aldH1	1.2.1.-	COG1012	4,4'-diaponeurosporen-aldehyde dehydrogenase
20RA21852_01322	CDS	984	potA	7.6.2.11	COG3842	Spermidine/putrescine import ATP-binding protein PotA
20RA21852_01323	CDS	849	potB		COG1176	Spermidine/putrescine transport system permease protein PotB
20RA21852_01324	CDS	801	ydcV			Inner membrane ABC transporter permease protein YdcV
20RA21852_01325	CDS	1038	potD		COG0687	Spermidine/putrescine-binding periplasmic protein
20RA21852_01326	CDS	648				hypothetical protein
20RA21852_01327	CDS	2193	ydfJ		COG2409	Membrane protein YdfJ
20RA21852_01328	CDS	417				hypothetical protein
20RA21852_01329	CDS	924	rluD_1	5.4.99.23	COG0564	Ribosomal large subunit pseudouridine synthase D
20RA21852_01330	CDS	606				hypothetical protein
20RA21852_01331	CDS	828				hypothetical protein
20RA21852_01332	CDS	1329	lutA_1			Lactate utilization protein A
20RA21852_01333	CDS	1413		1.-.-.-	COG0277	putative FAD-linked oxidoreductase
20RA21852_01334	CDS	1116	cdaR_2		COG3835	Carbohydrate diacid regulator
20RA21852_01335	CDS	975				hypothetical protein
20RA21852_01336	CDS	672	srrA_2		COG0745	Transcriptional regulatory protein SrrA
20RA21852_01337	CDS	1401	rcsC_2	2.7.13.3		Sensor histidine kinase RcsC
20RA21852_01338	CDS	657	lutR		COG2186	HTH-type transcriptional regulator LutR
20RA21852_01339	CDS	720	lutA_2		COG0247	Lactate utilization protein A
20RA21852_01340	CDS	1422	lutB_1		COG1139	Lactate utilization protein B
20RA21852_01341	CDS	711	lutC_1		COG1556	Lactate utilization protein C
20RA21852_01342	CDS	723	comC			Type 4 prepilin-like proteins leader peptide-processing enzyme
20RA21852_01343	CDS	150				hypothetical protein
20RA21852_01344	CDS	852	nirC		COG2116	Nitrite transporter NirC
20RA21852_01345	CDS	795				hypothetical protein
20RA21852_01346	CDS	1320	ktrB_1		COG0168	Ktr system potassium uptake protein B
20RA21852_01347	CDS	186	sspD			Small, acid-soluble spore protein D
20RA21852_01348	CDS	444	phaJ_1	4.2.1.119	COG2030	(R)-specific enoyl-CoA hydratase
20RA21852_01349	CDS	525				hypothetical protein
20RA21852_01350	CDS	453				hypothetical protein
20RA21852_01351	CDS	483				hypothetical protein
20RA21852_01352	CDS	744	fabG_2	1.1.1.100		3-oxoacyl-[acyl-carrier-protein] reductase FabG
20RA21852_01353	CDS	1086	phaC	2.3.1.-	COG3243	Poly(3-hydroxyalkanoate) polymerase subunit PhaC
20RA21852_01354	CDS	1170	puuB	1.4.3.-		Gamma-glutamylputrescine oxidoreductase
20RA21852_01355	CDS	1350	ktrB_2		COG0168	Ktr system potassium uptake protein B
20RA21852_01356	CDS	336				hypothetical protein
20RA21852_01357	CDS	153				hypothetical protein
20RA21852_01358	CDS	1077			COG1840	putative protein
20RA21852_01359	CDS	108				hypothetical protein
20RA21852_01360	CDS	255	cysA	7.3.2.3	COG1118	Sulfate/thiosulfate import ATP-binding protein CysA
20RA21852_01361	CDS	627	btuD_2	7.6.2.8		Vitamin B12 import ATP-binding protein BtuD
20RA21852_01362	CDS	90				hypothetical protein
20RA21852_01363	CDS	1659				hypothetical protein
20RA21852_01364	CDS	795	phnX	3.11.1.1		Phosphonoacetaldehyde hydrolase
20RA21852_01365	CDS	1098	phnW_1	2.6.1.37	COG0075	2-aminoethylphosphonate--pyruvate transaminase
20RA21852_01366	CDS	1185	lysDH	1.4.1.18		Lysine 6-dehydrogenase
20RA21852_01367	CDS	783	srlR		COG1349	Glucitol operon repressor
20RA21852_01368	CDS	120				hypothetical protein
20RA21852_01369	CDS	273				hypothetical protein
20RA21852_01370	CDS	441				hypothetical protein
20RA21852_01371	CDS	1629				hypothetical protein
20RA21852_01372	CDS	303	mtnB_1	4.2.1.109	COG0235	Methylthioribulose-1-phosphate dehydratase
20RA21852_01373	CDS	624				hypothetical protein
20RA21852_01374	CDS	771			COG2861	putative protein
20RA21852_01375	CDS	282				hypothetical protein
20RA21852_01376	CDS	1497	kinD	2.7.13.3		Sporulation kinase D
20RA21852_01377	CDS	447	mhqR_1		COG1846	HTH-type transcriptional regulator MhqR
20RA21852_01378	CDS	1695				hypothetical protein
20RA21852_01379	CDS	534				hypothetical protein
20RA21852_01380	CDS	117				hypothetical protein
20RA21852_01381	CDS	1209	rcsC_3	2.7.13.3		Sensor histidine kinase RcsC
20RA21852_01382	CDS	663	queC	6.3.4.20	COG0603	7-cyano-7-deazaguanine synthase
20RA21852_01383	CDS	492				hypothetical protein
20RA21852_01384	CDS	717	queE_2	4.3.99.3	COG0602	7-carboxy-7-deazaguanine synthase
20RA21852_01385	CDS	498	queF	1.7.1.13	COG0780	NADPH-dependent 7-cyano-7-deazaguanine reductase
20RA21852_01386	CDS	186				hypothetical protein
20RA21852_01387	CDS	156				hypothetical protein
20RA21852_01388	CDS	603				hypothetical protein
20RA21852_01389	CDS	579				hypothetical protein
20RA21852_01390	CDS	195				hypothetical protein
20RA21852_01391	CDS	318				hypothetical protein
20RA21852_01392	CDS	360	nrdI		COG1780	Protein NrdI
20RA21852_01393	CDS	768	nrdE_1	1.17.4.1	COG0209	Ribonucleoside-diphosphate reductase subunit alpha
20RA21852_01394	CDS	762				hypothetical protein
20RA21852_01395	CDS	1323	nrdE_2	1.17.4.1	COG0209	Ribonucleoside-diphosphate reductase subunit alpha
20RA21852_01396	CDS	969	nrdF	1.17.4.1	COG0208	Ribonucleoside-diphosphate reductase subunit beta
20RA21852_01397	CDS	381				hypothetical protein
20RA21852_01398	CDS	699	yxlF_1	3.6.3.-	COG1131	putative ABC transporter ATP-binding protein YxlF
20RA21852_01399	CDS	795				hypothetical protein
20RA21852_01400	CDS	903	bcrA_2			Bacitracin transport ATP-binding protein BcrA
20RA21852_01401	CDS	777				hypothetical protein
20RA21852_01402	CDS	1014				hypothetical protein
20RA21852_01403	CDS	183				hypothetical protein
20RA21852_01404	CDS	453	lrpC_1		COG1522	HTH-type transcriptional regulator LrpC
20RA21852_01405	CDS	429				hypothetical protein
20RA21852_01406	CDS	555	rutB_1	3.5.1.110		Peroxyureidoacrylate/ureidoacrylate amidohydrolase RutB
20RA21852_01407	CDS	399				hypothetical protein
20RA21852_01408	CDS	921	ykfA	3.4.16.-	COG1619	putative murein peptide carboxypeptidase
20RA21852_01409	CDS	1095	nmoA	1.13.12.-	COG2070	Nitronate monooxygenase
20RA21852_01410	CDS	1176	dltD_1		COG3966	Protein DltD
20RA21852_01411	CDS	240	dltC		COG0236	D-alanyl carrier protein
20RA21852_01412	CDS	1167				hypothetical protein
20RA21852_01413	CDS	1512	dltA	6.2.1.54	COG1020	D-alanine--D-alanyl carrier protein ligase
20RA21852_01414	CDS	147				hypothetical protein
20RA21852_01415	CDS	1170		3.5.1.47		N-acetyldiaminopimelate deacetylase
20RA21852_01416	CDS	177				hypothetical protein
20RA21852_01417	CDS	447				Flavodoxin
20RA21852_01418	CDS	774				hypothetical protein
20RA21852_01419	CDS	162				hypothetical protein
20RA21852_01420	CDS	903	aacA-aphD_1			Bifunctional AAC/APH
20RA21852_01421	CDS	498				hypothetical protein
20RA21852_01422	CDS	150				hypothetical protein
20RA21852_01423	CDS	174				hypothetical protein
20RA21852_01424	CDS	1362	norM		COG0534	Multidrug resistance protein NorM
20RA21852_01425	CDS	792	uppP_3	3.6.1.27	COG1968	Undecaprenyl-diphosphatase
20RA21852_01426	CDS	555				hypothetical protein
20RA21852_01427	CDS	432				hypothetical protein
20RA21852_01428	CDS	396	mhqR_2		COG1846	HTH-type transcriptional regulator MhqR
20RA21852_01429	CDS	156				hypothetical protein
20RA21852_01430	CDS	1236	gltP_1		COG1301	Proton/glutamate-aspartate symporter
20RA21852_01431	CDS	1344	ktrB_3		COG0168	Ktr system potassium uptake protein B
20RA21852_01432	CDS	366				hypothetical protein
20RA21852_01433	CDS	468	ytfJ_1		COG3874	putative spore protein YtfJ
20RA21852_01434	CDS	90				hypothetical protein
20RA21852_01435	CDS	249				hypothetical protein
20RA21852_01436	CDS	240				hypothetical protein
20RA21852_01437	CDS	237				hypothetical protein
20RA21852_01438	CDS	897	ilvE_2	2.6.1.42	COG0115	Branched-chain-amino-acid aminotransferase
20RA21852_01439	CDS	1701	ilvB_1	2.2.1.6	COG0028	Acetolactate synthase large subunit
20RA21852_01440	CDS	510	ilvH_1	2.2.1.6	COG0440	Acetolactate synthase small subunit
20RA21852_01441	CDS	1011	ilvC_1	1.1.1.86	COG0059	Ketol-acid reductoisomerase (NADP(+))
20RA21852_01442	CDS	1521	leuA	2.3.3.13		2-isopropylmalate synthase
20RA21852_01443	CDS	1065	leuB	1.1.1.85	COG0473	3-isopropylmalate dehydrogenase
20RA21852_01444	CDS	1395	leuC	4.2.1.33	COG0065	3-isopropylmalate dehydratase large subunit
20RA21852_01445	CDS	582	leuD	4.2.1.33	COG0066	3-isopropylmalate dehydratase small subunit
20RA21852_01446	CDS	1263	hisZ		COG3705	ATP phosphoribosyltransferase regulatory subunit
20RA21852_01447	CDS	636	hisG	2.4.2.17	COG0040	ATP phosphoribosyltransferase
20RA21852_01448	CDS	1290	hisD	1.1.1.23		Histidinol dehydrogenase
20RA21852_01449	CDS	585	hisB	4.2.1.19		Imidazoleglycerol-phosphate dehydratase
20RA21852_01450	CDS	630	hisH	4.3.2.10	COG0118	Imidazole glycerol phosphate synthase subunit HisH
20RA21852_01451	CDS	720	priA_1	5.3.1.16	COG0106	Phosphoribosyl isomerase A
20RA21852_01452	CDS	759	hisF	4.3.2.10	COG0107	Imidazole glycerol phosphate synthase subunit HisF
20RA21852_01453	CDS	306	hisI	3.5.4.19	COG0139	Phosphoribosyl-AMP cyclohydrolase
20RA21852_01454	CDS	324	hisE	3.6.1.31	COG0140	Phosphoribosyl-ATP pyrophosphatase
20RA21852_01455	CDS	1017				hypothetical protein
20RA21852_01456	CDS	168				hypothetical protein
20RA21852_01457	CDS	972		1.1.1.-		Putative 2-hydroxyacid dehydrogenase
20RA21852_01458	CDS	702				hypothetical protein
20RA21852_01459	CDS	1887	ltaS1_1		COG1368	Lipoteichoic acid synthase 1
20RA21852_01460	CDS	444				hypothetical protein
20RA21852_01461	CDS	1350	lysA	4.1.1.20	COG0019	Diaminopimelate decarboxylase
20RA21852_01462	CDS	144				hypothetical protein
20RA21852_01463	CDS	681	cysH	1.8.4.8	COG0175	Phosphoadenosine phosphosulfate reductase
20RA21852_01464	CDS	1137	sat	2.7.7.4	COG2046	Sulfate adenylyltransferase
20RA21852_01465	CDS	594	cysC	2.7.1.25	COG0529	putative adenylyl-sulfate kinase
20RA21852_01466	CDS	1623	sir	1.8.7.1	COG0155	Sulfite reductase [ferredoxin]
20RA21852_01467	CDS	207				hypothetical protein
20RA21852_01468	CDS	777	sumT	2.1.1.107	COG0007	Uroporphyrinogen-III C-methyltransferase
20RA21852_01469	CDS	756	sirB_1	4.99.1.4	COG2138	Sirohydrochlorin ferrochelatase
20RA21852_01470	CDS	618	sirC_1	1.3.1.76	COG1648	Precorrin-2 dehydrogenase
20RA21852_01471	CDS	1356				hypothetical protein
20RA21852_01472	CDS	1254				hypothetical protein
20RA21852_01473	CDS	1272	gltT_1			Proton/sodium-glutamate symport protein
20RA21852_01474	CDS	519				hypothetical protein
20RA21852_01475	CDS	1317	nhaC_1		COG1757	Na(+)/H(+) antiporter NhaC
20RA21852_01476	CDS	357				hypothetical protein
20RA21852_01477	CDS	663	liaH_1		COG1842	Protein LiaH
20RA21852_01478	CDS	741	liaF		COG4758	Protein LiaF
20RA21852_01479	CDS	1056	liaS_1	2.7.13.3	COG4585	Sensor histidine kinase LiaS
20RA21852_01480	CDS	633	liaR		COG2197	Transcriptional regulatory protein LiaR
20RA21852_01481	CDS	264				hypothetical protein
20RA21852_01482	CDS	1356	brnQ_3		COG1114	Branched-chain amino acid transport system 2 carrier protein
20RA21852_01483	CDS	210				hypothetical protein
20RA21852_01484	CDS	777	COQ3_2	2.1.1.222		Ubiquinone biosynthesis O-methyltransferase, mitochondrial
20RA21852_01485	CDS	756				hypothetical protein
20RA21852_01486	CDS	198				hypothetical protein
20RA21852_01487	CDS	1098				hypothetical protein
20RA21852_01488	CDS	519				hypothetical protein
20RA21852_01489	CDS	1209	hmp	1.14.12.17	COG1017	Flavohemoprotein
20RA21852_01490	CDS	513				hypothetical protein
20RA21852_01491	CDS	228				hypothetical protein
20RA21852_01492	CDS	801				hypothetical protein
20RA21852_01493	CDS	999				hypothetical protein
20RA21852_01494	CDS	621				hypothetical protein
20RA21852_01495	CDS	2022	pbpF_2		COG0744	Penicillin-binding protein 1F
20RA21852_01496	CDS	195				hypothetical protein
20RA21852_01497	CDS	906				hypothetical protein
20RA21852_01498	CDS	1143				hypothetical protein
20RA21852_01499	CDS	846				hypothetical protein
20RA21852_01500	CDS	195				hypothetical protein
20RA21852_01501	CDS	531	xerD_1		COG4974	Tyrosine recombinase XerD
20RA21852_01502	CDS	1812	sasA_7	2.7.-.-		Adaptive-response sensory-kinase SasA
20RA21852_01503	CDS	708	deoD	2.4.2.1	COG0813	Purine nucleoside phosphorylase DeoD-type
20RA21852_01504	CDS	1356				IS200/IS605 family transposase ISAsp8
20RA21852_01505	CDS	774				hypothetical protein
20RA21852_01506	CDS	2586	mprF	2.3.2.3		Phosphatidylglycerol lysyltransferase
20RA21852_01507	CDS	390				hypothetical protein
20RA21852_01508	CDS	492				hypothetical protein
20RA21852_01509	CDS	915				hypothetical protein
20RA21852_01510	CDS	1125	dacB_2	3.4.16.4	COG1686	D-alanyl-D-alanine carboxypeptidase DacB
20RA21852_01511	CDS	597	spmA		COG2715	Spore maturation protein A
20RA21852_01512	CDS	531	spmB			Spore maturation protein B
20RA21852_01513	CDS	729	rluB	5.4.99.22	COG1187	Ribosomal large subunit pseudouridine synthase B
20RA21852_01514	CDS	522	resA_1		COG0526	Thiol-disulfide oxidoreductase ResA
20RA21852_01515	CDS	1626	ccsB			Cytochrome c biogenesis protein CcsB
20RA21852_01516	CDS	1158	ccsA			Cytochrome c biogenesis protein CcsA
20RA21852_01517	CDS	753	srrA_3		COG0745	Transcriptional regulatory protein SrrA
20RA21852_01518	CDS	1743	resE_1	2.7.13.3		Sensor histidine kinase ResE
20RA21852_01519	CDS	582	yvqK	2.5.1.17	COG2096	Corrinoid adenosyltransferase
20RA21852_01520	CDS	615				hypothetical protein
20RA21852_01521	CDS	687				hypothetical protein
20RA21852_01522	CDS	579	fmnP		COG3601	Riboflavin transporter FmnP
20RA21852_01523	CDS	249				Ferredoxin
20RA21852_01524	CDS	1062				hypothetical protein
20RA21852_01525	CDS	1530	dbpA_1	3.6.4.13		ATP-dependent RNA helicase DbpA
20RA21852_01526	CDS	564				hypothetical protein
20RA21852_01527	CDS	480				hypothetical protein
20RA21852_01528	CDS	594	ypbG		COG1408	putative protein YpbG
20RA21852_01529	CDS	876	racA_1			Chromosome-anchoring protein RacA
20RA21852_01530	CDS	609	mecB		COG4862	Adapter protein MecA 2
20RA21852_01531	CDS	1287	gudB	1.4.1.2	COG0334	Cryptic catabolic NAD-specific glutamate dehydrogenase GudB
20RA21852_01532	CDS	210				hypothetical protein
20RA21852_01533	CDS	237				hypothetical protein
20RA21852_01534	CDS	471				hypothetical protein
20RA21852_01535	CDS	981	trxB_1	1.8.1.9	COG0492	Thioredoxin reductase
20RA21852_01536	CDS	933	ansA_1	3.5.1.1	COG0252	L-asparaginase
20RA21852_01537	CDS	174				hypothetical protein
20RA21852_01538	CDS	678	cmk	2.7.4.25	COG0283	Cytidylate kinase
20RA21852_01539	CDS	1149	ypfD		COG0539	30S ribosomal protein S1
20RA21852_01540	CDS	1050	fni	5.3.3.2	COG1304	Isopentenyl-diphosphate delta-isomerase
20RA21852_01541	CDS	135				hypothetical protein
20RA21852_01542	CDS	612				hypothetical protein
20RA21852_01543	CDS	894				hypothetical protein
20RA21852_01544	CDS	186				hypothetical protein
20RA21852_01545	CDS	1311	der_1		COG1160	GTPase Der
20RA21852_01546	CDS	1023	gpsA	1.1.1.94	COG0240	Glycerol-3-phosphate dehydrogenase [NAD(P)+]
20RA21852_01547	CDS	252				hypothetical protein
20RA21852_01548	CDS	204				hypothetical protein
20RA21852_01549	CDS	603				hypothetical protein
20RA21852_01550	CDS	1479	spoIVA	3.6.1.3		Stage IV sporulation protein A
20RA21852_01551	CDS	273	hup_1			DNA-binding protein HU
20RA21852_01552	CDS	570	folE	3.5.4.16	COG0302	GTP cyclohydrolase 1
20RA21852_01553	CDS	750				hypothetical protein
20RA21852_01554	CDS	714	menG	2.1.1.163	COG2226	Demethylmenaquinone methyltransferase
20RA21852_01555	CDS	963	hepT	2.5.1.30	COG0142	Heptaprenyl diphosphate synthase component 2
20RA21852_01556	CDS	447	ndk	2.7.4.6	COG0105	Nucleoside diphosphate kinase
20RA21852_01557	CDS	1173	aroC_1	4.2.3.5	COG0082	Chorismate synthase
20RA21852_01558	CDS	1092	aroB	4.2.3.4	COG0337	3-dehydroquinate synthase
20RA21852_01559	CDS	1113	hisC_1	2.6.1.9	COG0079	Histidinol-phosphate aminotransferase
20RA21852_01560	CDS	1263	bepA_1	3.4.-.-		Beta-barrel assembly-enhancing protease
20RA21852_01561	CDS	537				hypothetical protein
20RA21852_01562	CDS	456				hypothetical protein
20RA21852_01563	CDS	513	petC_2	7.1.1.6		Cytochrome b6-f complex iron-sulfur subunit
20RA21852_01564	CDS	675	qcrB		COG1290	Menaquinol-cytochrome c reductase cytochrome b subunit
20RA21852_01565	CDS	768	petD			Cytochrome b6-f complex subunit 4
20RA21852_01566	CDS	618				hypothetical protein
20RA21852_01567	CDS	687				hypothetical protein
20RA21852_01568	CDS	789				hypothetical protein
20RA21852_01569	CDS	684				hypothetical protein
20RA21852_01570	CDS	642	tmung	3.2.2.27	COG1573	Type-4 uracil-DNA glycosylase
20RA21852_01571	CDS	882				hypothetical protein
20RA21852_01572	CDS	399	ypjD		COG1694	putative protein YpjD
20RA21852_01573	CDS	801	dapB	1.17.1.8	COG0289	4-hydroxy-tetrahydrodipicolinate reductase
20RA21852_01574	CDS	396	mgsA	4.2.3.3	COG1803	Methylglyoxal synthase
20RA21852_01575	CDS	705	bshB1	3.5.1.-	COG2120	N-acetyl-alpha-D-glucosaminyl L-malate deacetylase 1
20RA21852_01576	CDS	1146	bshA	2.4.1.-	COG0438	N-acetyl-alpha-D-glucosaminyl L-malate synthase
20RA21852_01577	CDS	1194	cca	2.7.7.72		CCA-adding enzyme
20RA21852_01578	CDS	981	birA	6.3.4.15	COG0340	Bifunctional ligase/repressor BirA
20RA21852_01579	CDS	390				hypothetical protein
20RA21852_01580	CDS	840	panB	2.1.2.11		3-methyl-2-oxobutanoate hydroxymethyltransferase
20RA21852_01581	CDS	849	panC	6.3.2.1		Pantothenate synthetase
20RA21852_01582	CDS	384	panD	4.1.1.11	COG0853	Aspartate 1-decarboxylase
20RA21852_01583	CDS	2805	dinG_1	3.1.-.-		3'-5' exonuclease DinG
20RA21852_01584	CDS	171				hypothetical protein
20RA21852_01585	CDS	504	ypmB		COG5353	putative protein YpmB
20RA21852_01586	CDS	1188		2.6.1.1		Aspartate aminotransferase
20RA21852_01587	CDS	708	dnaD		COG3935	DNA replication protein DnaD
20RA21852_01588	CDS	648	nth	4.2.99.18	COG0177	Endonuclease III
20RA21852_01589	CDS	519	ypoC			putative protein YpoC
20RA21852_01590	CDS	2694	ponA		COG0744	Penicillin-binding protein 1A/1B
20RA21852_01591	CDS	603	recU	3.1.22.4	COG3331	Holliday junction resolvase RecU
20RA21852_01592	CDS	1026				hypothetical protein
20RA21852_01593	CDS	102				hypothetical protein
20RA21852_01594	CDS	243				hypothetical protein
20RA21852_01595	CDS	345				hypothetical protein
20RA21852_01596	CDS	192				hypothetical protein
20RA21852_01597	CDS	480				hypothetical protein
20RA21852_01598	CDS	423				hypothetical protein
20RA21852_01599	CDS	555				hypothetical protein
20RA21852_01600	CDS	339	gpsB		COG3599	Cell cycle protein GpsB
20RA21852_01601	CDS	1140	rlmL		COG0116	Ribosomal RNA large subunit methyltransferase K/L
20RA21852_01602	CDS	183				hypothetical protein
20RA21852_01603	CDS	1938	yoaA	3.6.4.12	COG1199	putative ATP-dependent DNA helicase YoaA
20RA21852_01604	CDS	1518	ypwA	3.4.17.19	COG2317	Carboxypeptidase 1
20RA21852_01605	CDS	474				hypothetical protein
20RA21852_01606	CDS	897				hypothetical protein
20RA21852_01607	CDS	747	map_2	3.4.11.18	COG0024	Methionine aminopeptidase 1
20RA21852_01608	CDS	594	xpt	2.4.2.22	COG0503	Xanthine phosphoribosyltransferase
20RA21852_01609	CDS	1323				Nucleobase transporter PlUacP
20RA21852_01610	CDS	1164				hypothetical protein
20RA21852_01611	CDS	93				hypothetical protein
20RA21852_01612	CDS	3660	der_2			GTPase Der
20RA21852_01613	CDS	255				hypothetical protein
20RA21852_01614	CDS	468	yvbK	2.3.1.-		putative N-acetyltransferase YvbK
20RA21852_01615	CDS	273				hypothetical protein
20RA21852_01616	CDS	834	sseA	2.8.1.2	COG2897	3-mercaptopyruvate sulfurtransferase
20RA21852_01617	CDS	450				hypothetical protein
20RA21852_01618	CDS	312				hypothetical protein
20RA21852_01619	CDS	1152				hypothetical protein
20RA21852_01620	CDS	387				hypothetical protein
20RA21852_01621	CDS	726				hypothetical protein
20RA21852_01622	CDS	867	ypcP	3.1.11.-	COG0258	5'-3' exonuclease
20RA21852_01623	CDS	141				hypothetical protein
20RA21852_01624	CDS	1194				hypothetical protein
20RA21852_01625	CDS	744	ywqC		COG3944	putative capsular polysaccharide biosynthesis protein YwqC
20RA21852_01626	CDS	216				hypothetical protein
20RA21852_01627	CDS	249				hypothetical protein
20RA21852_01628	CDS	189				hypothetical protein
20RA21852_01629	CDS	639	wecA	2.7.8.40		UDP-N-acetylgalactosamine-undecaprenyl-phosphate N-acetylgalactosaminephosphotransferase
20RA21852_01630	CDS	1437				hypothetical protein
20RA21852_01631	CDS	1215				hypothetical protein
20RA21852_01632	CDS	801	tuaG	2.4.-.-	COG0463	Putative teichuronic acid biosynthesis glycosyltransferase TuaG
20RA21852_01633	CDS	1053	mshA_1	2.4.1.250		D-inositol-3-phosphate glycosyltransferase
20RA21852_01634	CDS	1548				hypothetical protein
20RA21852_01635	CDS	15054				hypothetical protein
20RA21852_01636	CDS	852				hypothetical protein
20RA21852_01637	CDS	561				hypothetical protein
20RA21852_01638	CDS	261				hypothetical protein
20RA21852_01639	CDS	906				hypothetical protein
20RA21852_01640	CDS	387	rnhA		COG0328	14.7 kDa ribonuclease H-like protein
20RA21852_01641	CDS	909	lacX			Protein LacX, plasmid
20RA21852_01642	CDS	486	queT		COG4708	Queuosine precursor transporter QueT
20RA21852_01643	CDS	660				hypothetical protein
20RA21852_01644	CDS	177				hypothetical protein
20RA21852_01645	CDS	249				hypothetical protein
20RA21852_01646	CDS	198	cspD_1		COG1278	Cold shock protein CspD
20RA21852_01647	CDS	729				hypothetical protein
20RA21852_01648	CDS	633				hypothetical protein
20RA21852_01649	CDS	294				hypothetical protein
20RA21852_01650	CDS	630				hypothetical protein
20RA21852_01651	CDS	342				hypothetical protein
20RA21852_01652	CDS	1551	actP		COG4147	Cation/acetate symporter ActP
20RA21852_01653	CDS	1350	tpa	2.6.1.77	COG0161	Taurine--pyruvate aminotransferase
20RA21852_01654	CDS	279				hypothetical protein
20RA21852_01655	CDS	1164	gerN_2		COG0475	Na(+)/H(+)-K(+) antiporter GerN
20RA21852_01656	CDS	1674	rnjA_1	3.1.-.-	COG0595	Ribonuclease J1
20RA21852_01657	CDS	831	bmrR		COG0789	Multidrug-efflux transporter 1 regulator
20RA21852_01658	CDS	1356	mepA_1			Multidrug export protein MepA
20RA21852_01659	CDS	666				hypothetical protein
20RA21852_01660	CDS	579				hypothetical protein
20RA21852_01661	CDS	318				hypothetical protein
20RA21852_01662	CDS	735	nfrA1	1.5.1.38	COG0778	FMN reductase (NADPH)
20RA21852_01663	CDS	639	ydeA_1	3.2.-.-	COG0693	putative protease YdeA
20RA21852_01664	CDS	726				hypothetical protein
20RA21852_01665	CDS	1221	mdtH_1			Multidrug resistance protein MdtH
20RA21852_01666	CDS	450				hypothetical protein
20RA21852_01667	CDS	1215	entS_1			Enterobactin exporter EntS
20RA21852_01668	CDS	468	fosB_1	2.5.1.-		Metallothiol transferase FosB
20RA21852_01669	CDS	120				hypothetical protein
20RA21852_01670	CDS	219				hypothetical protein
20RA21852_01671	CDS	195	hfq_1		COG1923	RNA-binding protein Hfq
20RA21852_01672	CDS	603				hypothetical protein
20RA21852_01673	CDS	765	pomA_1		COG1291	Chemotaxis protein PomA
20RA21852_01674	CDS	678	motB		COG1360	Motility protein B
20RA21852_01675	CDS	369	cheY		COG0784	Chemotaxis protein CheY
20RA21852_01676	CDS	627	cheA_1	2.7.13.3	COG0643	Chemotaxis protein CheA
20RA21852_01677	CDS	1407	cheA_2	2.7.13.3	COG0643	Chemotaxis protein CheA
20RA21852_01678	CDS	1641				hypothetical protein
20RA21852_01679	CDS	1353				hypothetical protein
20RA21852_01680	CDS	717				hypothetical protein
20RA21852_01681	CDS	783	cheR_2	2.1.1.80		Chemotaxis protein methyltransferase
20RA21852_01682	CDS	492				hypothetical protein
20RA21852_01683	CDS	138				hypothetical protein
20RA21852_01684	CDS	321				hypothetical protein
20RA21852_01685	CDS	453				hypothetical protein
20RA21852_01686	CDS	1299				hypothetical protein
20RA21852_01687	CDS	624	flgL		COG1344	Flagellar hook-associated protein 3
20RA21852_01688	CDS	297				hypothetical protein
20RA21852_01689	CDS	1353				hypothetical protein
20RA21852_01690	CDS	369				hypothetical protein
20RA21852_01691	CDS	273				hypothetical protein
20RA21852_01692	CDS	408				hypothetical protein
20RA21852_01693	CDS	414	flgC		COG1558	Flagellar basal-body rod protein FlgC
20RA21852_01694	CDS	300	fliE			Flagellar hook-basal body complex protein FliE
20RA21852_01695	CDS	1383				hypothetical protein
20RA21852_01696	CDS	153				hypothetical protein
20RA21852_01697	CDS	1005	fliG		COG1536	Flagellar motor switch protein FliG
20RA21852_01698	CDS	690				hypothetical protein
20RA21852_01699	CDS	1305	yscN	7.1.2.2		putative ATP synthase YscN
20RA21852_01700	CDS	237				hypothetical protein
20RA21852_01701	CDS	204				hypothetical protein
20RA21852_01702	CDS	861				hypothetical protein
20RA21852_01703	CDS	573				hypothetical protein
20RA21852_01704	CDS	1314	flgE		COG1749	Flagellar hook protein FlgE
20RA21852_01705	CDS	339				hypothetical protein
20RA21852_01706	CDS	171				hypothetical protein
20RA21852_01707	CDS	318				hypothetical protein
20RA21852_01708	CDS	909	cheV		COG0784	Chemotaxis protein CheV
20RA21852_01709	CDS	99				hypothetical protein
20RA21852_01710	CDS	798	mogR			Motility gene repressor MogR
20RA21852_01711	CDS	453				hypothetical protein
20RA21852_01712	CDS	117				hypothetical protein
20RA21852_01713	CDS	261				hypothetical protein
20RA21852_01714	CDS	141				hypothetical protein
20RA21852_01715	CDS	1704				hypothetical protein
20RA21852_01716	CDS	678				hypothetical protein
20RA21852_01717	CDS	552	sunS	2.4.1.-	COG0463	SPbeta prophage-derived glycosyltransferase SunS
20RA21852_01718	CDS	1155				hypothetical protein
20RA21852_01719	CDS	189				hypothetical protein
20RA21852_01720	CDS	180				hypothetical protein
20RA21852_01721	CDS	348				IS3 family transposase ISBce14
20RA21852_01722	CDS	864	hag		COG1344	Flagellin
20RA21852_01723	CDS	786	mltF	4.2.2.-		Membrane-bound lytic murein transglycosylase F
20RA21852_01724	CDS	222				hypothetical protein
20RA21852_01725	CDS	603	fliM		COG1868	Flagellar motor switch protein FliM
20RA21852_01726	CDS	363				hypothetical protein
20RA21852_01727	CDS	360				hypothetical protein
20RA21852_01728	CDS	321				hypothetical protein
20RA21852_01729	CDS	759	fliP		COG1338	Flagellar biosynthetic protein FliP
20RA21852_01730	CDS	276				hypothetical protein
20RA21852_01731	CDS	762	fliR		COG1684	Flagellar biosynthetic protein FliR
20RA21852_01732	CDS	1047	flhB		COG1377	Flagellar biosynthetic protein FlhB
20RA21852_01733	CDS	2067	flhA		COG1298	Flagellar biosynthesis protein FlhA
20RA21852_01734	CDS	1308	srp54			Signal recognition particle 54 kDa protein
20RA21852_01735	CDS	744				hypothetical protein
20RA21852_01736	CDS	711	alaS_1	6.1.1.7	COG0013	Alanine--tRNA ligase
20RA21852_01737	CDS	837				hypothetical protein
20RA21852_01738	CDS	726	ygaZ		COG1296	Inner membrane protein YgaZ
20RA21852_01739	CDS	306				hypothetical protein
20RA21852_01740	CDS	171				hypothetical protein
20RA21852_01741	CDS	585				hypothetical protein
20RA21852_01742	CDS	399				hypothetical protein
20RA21852_01743	CDS	165				hypothetical protein
20RA21852_01744	CDS	606				hypothetical protein
20RA21852_01745	CDS	336	yqjZ		COG2329	putative protein YqjZ
20RA21852_01746	CDS	180	sspH_2			Small, acid-soluble spore protein H
20RA21852_01747	CDS	1212				hypothetical protein
20RA21852_01748	CDS	1269	entS_2			Enterobactin exporter EntS
20RA21852_01749	CDS	528				hypothetical protein
20RA21852_01750	CDS	894	cmpR_1			HTH-type transcriptional activator CmpR
20RA21852_01751	CDS	957	btuD_3	7.6.2.8		Vitamin B12 import ATP-binding protein BtuD
20RA21852_01752	CDS	1026			COG1840	putative protein
20RA21852_01753	CDS	1635				hypothetical protein
20RA21852_01754	CDS	1311				hypothetical protein
20RA21852_01755	CDS	834				hypothetical protein
20RA21852_01756	CDS	414				hypothetical protein
20RA21852_01757	CDS	162				hypothetical protein
20RA21852_01758	CDS	636				hypothetical protein
20RA21852_01759	CDS	1092				hypothetical protein
20RA21852_01760	CDS	624				hypothetical protein
20RA21852_01761	CDS	576				hypothetical protein
20RA21852_01762	CDS	372				hypothetical protein
20RA21852_01763	CDS	861	rutD_1	3.5.1.-		Putative aminoacrylate hydrolase RutD
20RA21852_01764	CDS	360				hypothetical protein
20RA21852_01765	CDS	285				hypothetical protein
20RA21852_01766	CDS	159				hypothetical protein
20RA21852_01767	CDS	828				hypothetical protein
20RA21852_01768	CDS	1830	asnO_2	6.3.5.4	COG0367	Asparagine synthetase [glutamine-hydrolyzing] 3
20RA21852_01769	CDS	567	carQ		COG1595	RNA polymerase sigma factor CarQ
20RA21852_01770	CDS	1101				hypothetical protein
20RA21852_01771	CDS	1074				hypothetical protein
20RA21852_01772	CDS	900	czcD		COG1230	Cadmium, cobalt and zinc/H(+)-K(+) antiporter
20RA21852_01773	CDS	171				hypothetical protein
20RA21852_01774	CDS	672	rspR_2		COG1802	HTH-type transcriptional repressor RspR
20RA21852_01775	CDS	969	yicL_2		COG0697	putative inner membrane transporter YicL
20RA21852_01776	CDS	1188	yciC_1		COG0523	Putative metal chaperone YciC
20RA21852_01777	CDS	978			COG0701	Putative two-component membrane permease complex subunit SMU_747c
20RA21852_01778	CDS	873			COG3689	Putative two-component membrane permease complex subunit SMU_746c
20RA21852_01779	CDS	660				hypothetical protein
20RA21852_01780	CDS	1404	mleN_2		COG1757	Malate-2H(+)/Na(+)-lactate antiporter
20RA21852_01781	CDS	1389	fumC	4.2.1.2		Fumarate hydratase class II
20RA21852_01782	CDS	423				hypothetical protein
20RA21852_01783	CDS	234				hypothetical protein
20RA21852_01784	CDS	765				hypothetical protein
20RA21852_01785	CDS	717	mepA_2		COG0534	Multidrug export protein MepA
20RA21852_01786	CDS	666	mepA_3		COG0534	Multidrug export protein MepA
20RA21852_01787	CDS	699	pepE	3.4.13.21		Peptidase E
20RA21852_01788	CDS	399				hypothetical protein
20RA21852_01789	CDS	414				hypothetical protein
20RA21852_01790	CDS	813				hypothetical protein
20RA21852_01791	CDS	714				hypothetical protein
20RA21852_01792	CDS	555	resA_2		COG0526	Thiol-disulfide oxidoreductase ResA
20RA21852_01793	CDS	684				hypothetical protein
20RA21852_01794	CDS	546	puuR_1			HTH-type transcriptional regulator PuuR
20RA21852_01795	CDS	273				hypothetical protein
20RA21852_01796	CDS	1212				hypothetical protein
20RA21852_01797	CDS	1341	dsdA	4.3.1.18	COG3048	D-serine dehydratase
20RA21852_01798	CDS	1248				hypothetical protein
20RA21852_01799	CDS	957				hypothetical protein
20RA21852_01800	CDS	1071				hypothetical protein
20RA21852_01801	CDS	441				hypothetical protein
20RA21852_01802	CDS	483	algU_2		COG1595	RNA polymerase sigma-H factor
20RA21852_01803	CDS	702	lnrK		COG2197	Transcriptional regulatory protein LnrK
20RA21852_01804	CDS	1107				hypothetical protein
20RA21852_01805	CDS	939	lnrL	3.6.3.-	COG1131	Linearmycin resistance ATP-binding protein LnrL
20RA21852_01806	CDS	1110				hypothetical protein
20RA21852_01807	CDS	1146	lnrN		COG0842	Linearmycin resistance permease protein LnrN
20RA21852_01808	CDS	1212	clsB_1		COG1502	Minor cardiolipin synthase ClsB
20RA21852_01809	CDS	744	pyrH_1	2.7.4.22	COG0528	Uridylate kinase
20RA21852_01810	CDS	1272	gltT_2			Proton/sodium-glutamate symport protein
20RA21852_01811	CDS	1440	aspA_2	4.3.1.1	COG1027	Aspartate ammonia-lyase
20RA21852_01812	CDS	1713	maeA	1.1.1.38	COG0281	putative NAD-dependent malic enzyme 2
20RA21852_01813	CDS	1290	glnK_1	2.7.13.3	COG0642	Sensor histidine kinase GlnK
20RA21852_01814	CDS	933	cheB_1	3.5.1.44		Protein-glutamate methylesterase/protein-glutamine glutaminase
20RA21852_01815	CDS	129				hypothetical protein
20RA21852_01816	CDS	3195	rapA_1	3.6.4.-		RNA polymerase-associated protein RapA
20RA21852_01817	CDS	135				hypothetical protein
20RA21852_01818	CDS	984	asnA	6.3.1.1	COG2502	Aspartate--ammonia ligase
20RA21852_01819	CDS	114				hypothetical protein
20RA21852_01820	CDS	396				hypothetical protein
20RA21852_01821	CDS	456				hypothetical protein
20RA21852_01822	CDS	1230	lysC_1	2.7.2.4		Aspartokinase
20RA21852_01823	CDS	270				hypothetical protein
20RA21852_01824	CDS	504				hypothetical protein
20RA21852_01825	CDS	606				hypothetical protein
20RA21852_01826	CDS	1626				hypothetical protein
20RA21852_01827	CDS	435				hypothetical protein
20RA21852_01828	CDS	1245				hypothetical protein
20RA21852_01829	CDS	1380				hypothetical protein
20RA21852_01830	CDS	1263	entS_3			Enterobactin exporter EntS
20RA21852_01831	CDS	279				hypothetical protein
20RA21852_01832	CDS	465				hypothetical protein
20RA21852_01833	CDS	1443				hypothetical protein
20RA21852_01834	CDS	765		2.7.4.-	COG2326	Polyphosphate:AMP phosphotransferase
20RA21852_01835	CDS	345				hypothetical protein
20RA21852_01836	CDS	942	rfnT			Riboflavin transporter RfnT
20RA21852_01837	CDS	984	fabHB	2.3.1.180	COG0332	3-oxoacyl-[acyl-carrier-protein] synthase 3 protein 2
20RA21852_01838	CDS	555				hypothetical protein
20RA21852_01839	CDS	1260	hflX_1		COG2262	GTPase HflX
20RA21852_01840	CDS	246				hypothetical protein
20RA21852_01841	CDS	1212	dppE_6		COG4166	Dipeptide-binding protein DppE
20RA21852_01842	CDS	1212	fsr			Fosmidomycin resistance protein
20RA21852_01843	CDS	918	cysK_2	2.5.1.47		Cysteine synthase
20RA21852_01844	CDS	513				hypothetical protein
20RA21852_01845	CDS	825				hypothetical protein
20RA21852_01846	CDS	1635	murJ_3		COG2244	Lipid II flippase MurJ
20RA21852_01847	CDS	1338				hypothetical protein
20RA21852_01848	CDS	705		3.5.1.104	COG0726	Peptidoglycan-N-acetylglucosamine deacetylase
20RA21852_01849	CDS	264				hypothetical protein
20RA21852_01850	CDS	687				hypothetical protein
20RA21852_01851	CDS	117				hypothetical protein
20RA21852_01852	CDS	642				hypothetical protein
20RA21852_01853	CDS	954	garR_1	1.1.1.60		2-hydroxy-3-oxopropionate reductase
20RA21852_01854	CDS	351				hypothetical protein
20RA21852_01855	CDS	201				hypothetical protein
20RA21852_01856	CDS	96				hypothetical protein
20RA21852_01857	CDS	537	msrA	1.8.4.11	COG0225	Peptide methionine sulfoxide reductase MsrA
20RA21852_01858	CDS	759	fabG_3	1.1.1.100		3-oxoacyl-[acyl-carrier-protein] reductase FabG
20RA21852_01859	CDS	900	ilvE_3	2.6.1.42	COG0115	Branched-chain-amino-acid aminotransferase
20RA21852_01860	CDS	1713	ilvB_2	2.2.1.6	COG0028	Acetolactate synthase large subunit
20RA21852_01861	CDS	213	ilvH_2	2.2.1.6	COG0440	Acetolactate synthase small subunit
20RA21852_01862	CDS	1008	ilvC_2	1.1.1.382		Ketol-acid reductoisomerase (NAD(+))
20RA21852_01863	CDS	1674	ilvD	4.2.1.9	COG0129	Dihydroxy-acid dehydratase
20RA21852_01864	CDS	1263	ilvA	4.3.1.19	COG1171	L-threonine dehydratase biosynthetic IlvA
20RA21852_01865	CDS	234				hypothetical protein
20RA21852_01866	CDS	1104				hypothetical protein
20RA21852_01867	CDS	717	ydfK		COG1811	putative membrane protein YdfK
20RA21852_01868	CDS	852				hypothetical protein
20RA21852_01869	CDS	1215	sbnD			Staphyloferrin B transporter
20RA21852_01870	CDS	762	ygiD	1.13.11.29	COG3384	4,5-DOPA dioxygenase extradiol
20RA21852_01871	CDS	924		3.1.1.23	COG2267	Monoacylglycerol lipase
20RA21852_01872	CDS	645				hypothetical protein
20RA21852_01873	CDS	1515	cat1	2.8.3.-	COG0427	Succinyl-CoA:coenzyme A transferase
20RA21852_01874	CDS	444				hypothetical protein
20RA21852_01875	CDS	360				hypothetical protein
20RA21852_01876	CDS	1326	mtaD	3.5.4.28	COG0402	5-methylthioadenosine/S-adenosylhomocysteine deaminase
20RA21852_01877	CDS	1089	estD_1	3.1.1.1	COG1073	Esterase EstD
20RA21852_01878	CDS	1560	dppE_7		COG4166	Dipeptide-binding protein DppE
20RA21852_01879	CDS	117				hypothetical protein
20RA21852_01880	CDS	210				hypothetical protein
20RA21852_01881	CDS	381				hypothetical protein
20RA21852_01882	CDS	2031	COQ5_2	2.1.1.163		2-methoxy-6-polyprenyl-1,4-benzoquinol methylase, mitochondrial
20RA21852_01883	CDS	1215	mftC	2.-.-.-	COG0535	Putative mycofactocin radical SAM maturase MftC
20RA21852_01884	CDS	531				IS1595 family transposase ISSpgl1
20RA21852_01885	CDS	699	walR_2		COG0745	Transcriptional regulatory protein WalR
20RA21852_01886	CDS	390				hypothetical protein
20RA21852_01887	CDS	681	resE_2	2.7.13.3		Sensor histidine kinase ResE
20RA21852_01888	CDS	861				hypothetical protein
20RA21852_01889	CDS	1296	mntH		COG1914	Divalent metal cation transporter MntH
20RA21852_01890	CDS	960				hypothetical protein
20RA21852_01891	CDS	1476				hypothetical protein
20RA21852_01892	CDS	945	panE_1	1.1.1.169	COG1893	2-dehydropantoate 2-reductase
20RA21852_01893	CDS	129				hypothetical protein
20RA21852_01894	CDS	1098	kimA_1		COG0531	Potassium transporter KimA
20RA21852_01895	CDS	657	kimA_2		COG0531	Potassium transporter KimA
20RA21852_01896	CDS	1161				hypothetical protein
20RA21852_01897	CDS	1209	hblA_1			Hemolysin BL-binding component
20RA21852_01898	CDS	918	hblA_2			Hemolysin BL-binding component
20RA21852_01899	CDS	627	rhtB_1		COG1280	Homoserine/homoserine lactone efflux protein
20RA21852_01900	CDS	948	deoR		COG2390	Deoxyribonucleoside regulator
20RA21852_01901	CDS	672	deoC	4.1.2.4	COG0274	Deoxyribose-phosphate aldolase
20RA21852_01902	CDS	1182	nupC_3		COG1972	Nucleoside permease NupC
20RA21852_01903	CDS	1302	pdp_1	2.4.2.2	COG0213	Pyrimidine-nucleoside phosphorylase
20RA21852_01904	CDS	396	cdd_1	3.5.4.5	COG0295	Cytidine deaminase
20RA21852_01905	CDS	231				hypothetical protein
20RA21852_01906	CDS	918				hypothetical protein
20RA21852_01907	CDS	681				hypothetical protein
20RA21852_01908	CDS	984				hypothetical protein
20RA21852_01909	CDS	1284	pepP	3.4.11.9	COG0006	Xaa-Pro aminopeptidase
20RA21852_01910	CDS	1656	mmcO	1.16.3.1	COG2132	Multicopper oxidase MmcO
20RA21852_01911	CDS	1695				hypothetical protein
20RA21852_01912	CDS	546				hypothetical protein
20RA21852_01913	CDS	2145	topB_2	5.6.2.1	COG0550	DNA topoisomerase 3
20RA21852_01914	CDS	1248				hypothetical protein
20RA21852_01915	CDS	966	acr3_1		COG0798	Arsenical-resistance protein Acr3
20RA21852_01916	CDS	693	azoR1_2	1.7.1.17	COG1182	FMN-dependent NADH-azoreductase 1
20RA21852_01917	CDS	423	brnQ_4		COG1114	Branched-chain amino acid transport system 2 carrier protein
20RA21852_01918	CDS	951	brnQ_5		COG1114	Branched-chain amino acid transport system 2 carrier protein
20RA21852_01919	CDS	420	epi	5.1.99.-	COG0346	Ethylmalonyl-CoA/methylmalonyl-CoA epimerase
20RA21852_01920	CDS	1617	ycnJ		COG1276	Copper transport protein YcnJ
20RA21852_01921	CDS	621	ycnI		COG4549	putative protein YcnI
20RA21852_01922	CDS	777	menH_3	4.2.99.20		2-succinyl-6-hydroxy-2,4-cyclohexadiene-1-carboxylate synthase
20RA21852_01923	CDS	906	eamA_1		COG0697	putative amino-acid metabolite efflux pump
20RA21852_01924	CDS	870	cmpR_2			HTH-type transcriptional activator CmpR
20RA21852_01925	CDS	432	ywnA_1		COG1959	Putative HTH-type transcriptional regulator YwnA
20RA21852_01926	CDS	651				hypothetical protein
20RA21852_01927	CDS	603				hypothetical protein
20RA21852_01928	CDS	132				hypothetical protein
20RA21852_01929	CDS	1611	gatA_2	6.3.5.7		Glutamyl-tRNA(Gln) amidotransferase subunit A
20RA21852_01930	CDS	1014				hypothetical protein
20RA21852_01931	CDS	945	ldh1_1	1.1.1.27	COG0039	L-lactate dehydrogenase 1
20RA21852_01932	CDS	1437	rebO_1	1.4.3.23		Flavin-dependent L-tryptophan oxidase RebO
20RA21852_01933	CDS	924	yciC_2		COG0523	Putative metal chaperone YciC
20RA21852_01934	CDS	996				hypothetical protein
20RA21852_01935	CDS	606				hypothetical protein
20RA21852_01936	CDS	1491	menE_1	6.2.1.26	COG0318	2-succinylbenzoate--CoA ligase
20RA21852_01937	CDS	402	phaJ_2	4.2.1.119	COG2030	(R)-specific enoyl-CoA hydratase
20RA21852_01938	CDS	996	fabH_1	2.3.1.180	COG0332	3-oxoacyl-[acyl-carrier-protein] synthase 3
20RA21852_01939	CDS	1218	braC		COG0683	Leucine-, isoleucine-, valine-, threonine-, and alanine-binding protein
20RA21852_01940	CDS	774	lptB	3.6.3.-	COG1137	Lipopolysaccharide export system ATP-binding protein LptB
20RA21852_01941	CDS	702	livF		COG0410	High-affinity branched-chain amino acid transport ATP-binding protein LivF
20RA21852_01942	CDS	861	livH		COG0559	High-affinity branched-chain amino acid transport system permease protein LivH
20RA21852_01943	CDS	954				hypothetical protein
20RA21852_01944	CDS	789	yofA		COG0583	HTH-type transcriptional regulator YofA
20RA21852_01945	CDS	549				hypothetical protein
20RA21852_01946	CDS	408				hypothetical protein
20RA21852_01947	CDS	312				hypothetical protein
20RA21852_01948	CDS	444			COG1846	putative HTH-type transcriptional regulator/GBAA_1941/BAS1801
20RA21852_01949	CDS	1056	fgd_1	1.1.98.2		F420-dependent glucose-6-phosphate dehydrogenase
20RA21852_01950	CDS	1404	cydA_1	7.1.1.7	COG1271	Cytochrome bd-I ubiquinol oxidase subunit 1
20RA21852_01951	CDS	1017	cydB_1	7.1.1.7	COG1294	Cytochrome bd-I ubiquinol oxidase subunit 2
20RA21852_01952	CDS	1716	cydD		COG4988	ATP-binding/permease protein CydD
20RA21852_01953	CDS	1725			COG1132	putative ABC transporter ATP-binding/permease protein
20RA21852_01954	CDS	222				hypothetical protein
20RA21852_01955	CDS	447				hypothetical protein
20RA21852_01956	CDS	1002	mccF_1			Microcin C7 self-immunity protein MccF
20RA21852_01957	CDS	858	dacA_2	3.4.16.4		D-alanyl-D-alanine carboxypeptidase DacA
20RA21852_01958	CDS	603				hypothetical protein
20RA21852_01959	CDS	1263				hypothetical protein
20RA21852_01960	CDS	765	menH_4	4.2.99.20		2-succinyl-6-hydroxy-2,4-cyclohexadiene-1-carboxylate synthase
20RA21852_01961	CDS	627	bmrA_1	3.6.3.-	COG1132	Multidrug resistance ABC transporter ATP-binding/permease protein BmrA
20RA21852_01962	CDS	1113	bmrA_2	3.6.3.-	COG1132	Multidrug resistance ABC transporter ATP-binding/permease protein BmrA
20RA21852_01963	CDS	765	hssR_1			Heme response regulator HssR
20RA21852_01964	CDS	1074	rcsC_4	2.7.13.3		Sensor histidine kinase RcsC
20RA21852_01965	CDS	588				hypothetical protein
20RA21852_01966	CDS	720	hcaB_1	1.3.1.87		3-phenylpropionate-dihydrodiol/cinnamic acid-dihydrodiol dehydrogenase
20RA21852_01967	CDS	873	aadK	2.7.7.-		Aminoglycoside 6-adenylyltransferase
20RA21852_01968	CDS	828		3.5.1.104	COG0726	Peptidoglycan-N-acetylglucosamine deacetylase
20RA21852_01969	CDS	129				hypothetical protein
20RA21852_01970	CDS	609	idi	5.3.3.2		Isopentenyl-diphosphate Delta-isomerase
20RA21852_01971	CDS	639				hypothetical protein
20RA21852_01972	CDS	1296	hom_1	1.1.1.3	COG0460	Homoserine dehydrogenase
20RA21852_01973	CDS	1059	thrC	4.2.3.1	COG0498	Threonine synthase
20RA21852_01974	CDS	894	thrB_1	2.7.1.39	COG0083	Homoserine kinase
20RA21852_01975	CDS	210				hypothetical protein
20RA21852_01976	CDS	2298				hypothetical protein
20RA21852_01977	CDS	1002	tagU_2	2.7.8.-	COG1316	Polyisoprenyl-teichoic acid--peptidoglycan teichoic acid transferase TagU
20RA21852_01978	CDS	1248				hypothetical protein
20RA21852_01979	CDS	693	phoP_1		COG0745	Alkaline phosphatase synthesis transcriptional regulatory protein PhoP
20RA21852_01980	CDS	1362	rcsC_5	2.7.13.3		Sensor histidine kinase RcsC
20RA21852_01981	CDS	822		3.5.1.104	COG0726	Peptidoglycan-N-acetylglucosamine deacetylase
20RA21852_01982	CDS	657				hypothetical protein
20RA21852_01983	CDS	681	sapB_1		COG1285	Protein SapB
20RA21852_01984	CDS	525				hypothetical protein
20RA21852_01985	CDS	1809				hypothetical protein
20RA21852_01986	CDS	1833	sbnF	6.3.2.55	COG4264	2-[(L-alanin-3-ylcarbamoyl)methyl]-3-(2-aminoethylcarbamoyl)-2-hydroxypropanoate synthase
20RA21852_01987	CDS	1239	trsA	6.3.2.-		Triostin synthetase I
20RA21852_01988	CDS	276				hypothetical protein
20RA21852_01989	CDS	984				hypothetical protein
20RA21852_01990	CDS	843	asbF	4.2.1.118		3-dehydroshikimate dehydratase
20RA21852_01991	CDS	207	sasP-C_2			Small, acid-soluble spore protein C
20RA21852_01992	CDS	207				hypothetical protein
20RA21852_01993	CDS	690				hypothetical protein
20RA21852_01994	CDS	387	ymfD_2			Bacillibactin exporter
20RA21852_01995	CDS	615	argO		COG1279	Arginine exporter protein ArgO
20RA21852_01996	CDS	183				hypothetical protein
20RA21852_01997	CDS	966				hypothetical protein
20RA21852_01998	CDS	141				hypothetical protein
20RA21852_01999	CDS	753				hypothetical protein
[truncated: 3,863 more rows]

## Sheet: BA-C12-SU
locus_tag	ftype	length_bp	gene	EC_number	COG	product
20RA21853_00001	CDS	1341	dnaA_1		COG0593	Chromosomal replication initiator protein DnaA
20RA21853_00002	CDS	1140	dnaN_1		COG0592	Beta sliding clamp
20RA21853_00003	CDS	213				hypothetical protein
20RA21853_00004	CDS	1128	recF		COG1195	DNA replication and repair protein RecF
20RA21853_00005	CDS	1929	gyrB	5.6.2.2	COG0187	DNA gyrase subunit B
20RA21853_00006	CDS	2472	gyrA	5.6.2.2	COG0188	DNA gyrase subunit A
20RA21853_00007	rRNA	1550				16S ribosomal RNA
20RA21853_00008	tRNA	77				tRNA-Ile(gat)
20RA21853_00009	tRNA	76				tRNA-Ala(tgc)
20RA21853_00010	rRNA	2920				23S ribosomal RNA
20RA21853_00011	rRNA	109				5S ribosomal RNA
20RA21853_00012	CDS	918				hypothetical protein
20RA21853_00013	CDS	1464	guaB	1.1.1.205	COG0516	Inosine-5'-monophosphate dehydrogenase
20RA21853_00014	CDS	1317	dacA_1	3.4.16.4	COG1686	D-alanyl-D-alanine carboxypeptidase DacA
20RA21853_00015	CDS	888	pdxS	4.3.3.6	COG0214	Pyridoxal 5'-phosphate synthase subunit PdxS
20RA21853_00016	CDS	591	pdxT	4.3.3.6	COG0311	Pyridoxal 5'-phosphate synthase subunit PdxT
20RA21853_00017	CDS	1275	serS	6.1.1.11		Serine--tRNA ligase
20RA21853_00018	tRNA	93				tRNA-Ser(tga)
20RA21853_00019	CDS	393				hypothetical protein
20RA21853_00020	CDS	669	dck	2.7.1.74	COG1428	Deoxyadenosine/deoxycytidine kinase
20RA21853_00021	CDS	636	dgk	2.7.1.113	COG1428	Deoxyguanosine kinase
20RA21853_00022	CDS	540	entB	6.3.2.14	COG1535	Enterobactin synthase component B
20RA21853_00023	CDS	501	tadA_1	3.5.4.33	COG0590	tRNA-specific adenosine deaminase
20RA21853_00024	CDS	1689	ruvB_1	3.6.4.12		Holliday junction ATP-dependent DNA helicase RuvB
20RA21853_00025	CDS	330			COG0718	Nucleoid-associated protein
20RA21853_00026	CDS	597	recR		COG0353	Recombination protein RecR
20RA21853_00027	CDS	222				hypothetical protein
20RA21853_00028	CDS	270				hypothetical protein
20RA21853_00029	rRNA	1550				16S ribosomal RNA
20RA21853_00030	tRNA	77				tRNA-Ile(gat)
20RA21853_00031	tRNA	76				tRNA-Ala(tgc)
20RA21853_00032	rRNA	2920				23S ribosomal RNA
20RA21853_00033	rRNA	109				5S ribosomal RNA
20RA21853_00034	CDS	180	csfB			Anti-sigma-G factor Gin
20RA21853_00035	CDS	1422	speA_1	4.1.1.19	COG1982	Arginine decarboxylase
20RA21853_00036	CDS	627	tmk	2.7.4.9	COG0125	Thymidylate kinase
20RA21853_00037	CDS	984				hypothetical protein
20RA21853_00038	CDS	828				hypothetical protein
20RA21853_00039	CDS	351	yabA		COG4467	Initiation-control protein YabA
20RA21853_00040	CDS	741	yfiC	2.1.1.223		tRNA1(Val) (adenine(37)-N6)-methyltransferase
20RA21853_00041	CDS	291				hypothetical protein
20RA21853_00042	CDS	876	rsmI	2.1.1.198	COG0313	Ribosomal RNA small subunit methyltransferase I
20RA21853_00043	CDS	285	abrB_1		COG2002	Transition state regulatory protein AbrB
20RA21853_00044	CDS	1983	metG_1	6.1.1.10		Methionine--tRNA ligase
20RA21853_00045	CDS	768	dtd3	3.1.1.96		D-aminoacyl-tRNA deacylase
20RA21853_00046	CDS	558	rnmV_1	3.1.26.8	COG1658	Ribonuclease M5
20RA21853_00047	CDS	879	rsmA	2.1.1.182	COG0030	Ribosomal RNA small subunit methyltransferase A
20RA21853_00048	CDS	864	yabG	3.4.-.-		Sporulation-specific protease YabG
20RA21853_00049	CDS	261	veg		COG4466	Protein Veg
20RA21853_00050	CDS	159				hypothetical protein
20RA21853_00051	CDS	879	ispE	2.7.1.148	COG1947	4-diphosphocytidyl-2-C-methyl-D-erythritol kinase
20RA21853_00052	CDS	849	purR		COG0503	Pur operon repressor
20RA21853_00053	CDS	375	yabJ_1	3.5.99.10	COG0251	2-iminobutanoate/2-iminopropanoate deaminase
20RA21853_00054	CDS	294	spoVG		COG2088	Putative septation protein SpoVG
20RA21853_00055	CDS	1380	glmU			Bifunctional protein GlmU
20RA21853_00056	CDS	954	prs	2.7.6.1	COG0462	Ribose-phosphate pyrophosphokinase
20RA21853_00057	CDS	624	pth	3.1.1.29	COG0193	Peptidyl-tRNA hydrolase
20RA21853_00058	CDS	225	fin			Anti-sigma-F factor Fin
20RA21853_00059	CDS	3531	mfd	3.6.4.-		Transcription-repair-coupling factor
20RA21853_00060	CDS	537	spoVT		COG2002	Stage V sporulation protein T
20RA21853_00061	CDS	1602	murJ_1		COG2244	Lipid II flippase MurJ
20RA21853_00062	CDS	1461				hypothetical protein
20RA21853_00063	CDS	276				hypothetical protein
20RA21853_00064	CDS	309	yabP			Spore protein YabP
20RA21853_00065	CDS	654	yabQ			Spore protein YabQ
20RA21853_00066	CDS	360	divIC		COG2919	Cell division protein DivIC
20RA21853_00067	CDS	483	pnp_1	2.7.7.8		Polyribonucleotide nucleotidyltransferase
20RA21853_00068	tRNA	76				tRNA-Met(cat)
20RA21853_00069	tRNA	72				tRNA-Glu(ttc)
20RA21853_00070	CDS	2472	spoIIE	3.1.3.16	COG2208	Stage II sporulation protein E
20RA21853_00071	CDS	1431	tilS	6.3.4.19	COG0037	tRNA(Ile)-lysidine synthase
20RA21853_00072	CDS	543	hpt_1	2.4.2.8		Hypoxanthine-guanine phosphoribosyltransferase
20RA21853_00073	CDS	1902	ftsH	3.4.24.-	COG0465	ATP-dependent zinc metalloprotease FtsH
20RA21853_00074	CDS	789	coaX	2.7.1.33	COG1521	Type III pantothenate kinase
20RA21853_00075	CDS	876	hslO		COG1281	33 kDa chaperonin
20RA21853_00076	CDS	924	cysK_1	2.5.1.47	COG0031	Cysteine synthase
20RA21853_00077	CDS	1398	pabB	2.6.1.85	COG0147	Aminodeoxychorismate synthase component 1
20RA21853_00078	CDS	588	pabA_1	2.6.1.85	COG0512	Aminodeoxychorismate/anthranilate synthase component 2
20RA21853_00079	CDS	873	ilvE_1	2.6.1.42	COG0115	Branched-chain-amino-acid aminotransferase
20RA21853_00080	CDS	861	folP	2.5.1.15		Dihydropteroate synthase
20RA21853_00081	CDS	363	folB	4.1.2.25	COG1539	Dihydroneopterin aldolase
20RA21853_00082	CDS	516				hypothetical protein
20RA21853_00083	CDS	204				hypothetical protein
20RA21853_00084	CDS	999	dusB	1.3.1.-	COG0042	tRNA-dihydrouridine synthase B
20RA21853_00085	CDS	1500	lysS	6.1.1.6		Lysine--tRNA ligase
20RA21853_00086	rRNA	1550				16S ribosomal RNA
20RA21853_00087	rRNA	2920				23S ribosomal RNA
20RA21853_00088	rRNA	109				5S ribosomal RNA
20RA21853_00089	CDS	462	ctsr			Transcriptional regulator CtsR
20RA21853_00090	CDS	549	mcsA		COG3880	Protein-arginine kinase activator protein
20RA21853_00091	CDS	1065	mcsB	2.7.14.1		Protein-arginine kinase
20RA21853_00092	CDS	2436	clpC		COG0542	Negative regulator of genetic competence ClpC/MecB
20RA21853_00093	CDS	1377	radA	3.6.4.-	COG1066	DNA repair protein RadA
20RA21853_00094	CDS	1074	disA	2.7.7.85		DNA integrity scanning protein DisA
20RA21853_00095	CDS	1110	yacL	3.1.-.-	COG4956	putative PIN and TRAM-domain containing protein YacL
20RA21853_00096	CDS	681	ispD	2.7.7.60	COG1211	2-C-methyl-D-erythritol 4-phosphate cytidylyltransferase
20RA21853_00097	CDS	477	ispF	4.6.1.12	COG0245	2-C-methyl-D-erythritol 2,4-cyclodiphosphate synthase
20RA21853_00098	CDS	1458	gltX	6.1.1.17		Glutamate--tRNA ligase
20RA21853_00099	CDS	666	cysE	2.3.1.30	COG1045	Serine acetyltransferase
20RA21853_00100	CDS	1398	cysS	6.1.1.16	COG0215	Cysteine--tRNA ligase
20RA21853_00101	CDS	408	mrnC	3.1.26.-	COG1939	Mini-ribonuclease 3
20RA21853_00102	CDS	744		2.1.1.-		Putative TrmH family tRNA/rRNA methyltransferase
20RA21853_00103	CDS	513	yacP		COG3688	putative protein YacP
20RA21853_00104	CDS	657	sigH_1		COG1595	RNA polymerase sigma-H factor
20RA21853_00105	CDS	180	secE			Protein translocase subunit SecE
20RA21853_00106	CDS	534	nusG		COG0250	Transcription termination/antitermination protein NusG
20RA21853_00107	CDS	426	rplK		COG0080	50S ribosomal protein L11
20RA21853_00108	CDS	693	rplA		COG0081	50S ribosomal protein L1
20RA21853_00109	CDS	501	rplJ		COG0244	50S ribosomal protein L10
20RA21853_00110	CDS	360	rplL			50S ribosomal protein L7/L12
20RA21853_00111	CDS	600	rsmC	2.1.1.172	COG2813	Ribosomal RNA small subunit methyltransferase C
20RA21853_00112	CDS	3534	rpoB	2.7.7.6	COG0085	DNA-directed RNA polymerase subunit beta
20RA21853_00113	CDS	3612	rpoC	2.7.7.6	COG0086	DNA-directed RNA polymerase subunit beta'
20RA21853_00114	CDS	249	rplGB		COG1358	Ribosome-associated protein L7Ae-like protein
20RA21853_00115	CDS	423	rpsL		COG0048	30S ribosomal protein S12
20RA21853_00116	CDS	471	rpsG		COG0049	30S ribosomal protein S7
20RA21853_00117	CDS	2079	fusA		COG0480	Elongation factor G
20RA21853_00118	CDS	1188	tuf		COG0050	Elongation factor Tu
20RA21853_00119	CDS	309	rpsJ		COG0051	30S ribosomal protein S10
20RA21853_00120	CDS	633	rplC		COG0087	50S ribosomal protein L3
20RA21853_00121	CDS	624	rplD		COG0088	50S ribosomal protein L4
20RA21853_00122	CDS	291	rplW		COG0089	50S ribosomal protein L23
20RA21853_00123	CDS	831	rplB		COG0090	50S ribosomal protein L2
20RA21853_00124	CDS	279	rpsS		COG0185	30S ribosomal protein S19
20RA21853_00125	CDS	342	rplV		COG0091	50S ribosomal protein L22
20RA21853_00126	CDS	660	rpsC		COG0092	30S ribosomal protein S3
20RA21853_00127	CDS	435	rplP		COG0197	50S ribosomal protein L16
20RA21853_00128	CDS	201	rpmC		COG0255	50S ribosomal protein L29
20RA21853_00129	CDS	264	rpsQ		COG0186	30S ribosomal protein S17
20RA21853_00130	CDS	369	rplN		COG0093	50S ribosomal protein L14
20RA21853_00131	CDS	312	rplX			50S ribosomal protein L24
20RA21853_00132	CDS	540	rplE		COG0094	50S ribosomal protein L5
20RA21853_00133	CDS	186	rpsN1		COG0199	30S ribosomal protein S14
20RA21853_00134	CDS	399	rpsH		COG0096	30S ribosomal protein S8
20RA21853_00135	CDS	540	rplF		COG0097	50S ribosomal protein L6
20RA21853_00136	CDS	363	rplR		COG0256	50S ribosomal protein L18
20RA21853_00137	CDS	501	rpsE		COG0098	30S ribosomal protein S5
20RA21853_00138	CDS	183	rpmD			50S ribosomal protein L30
20RA21853_00139	CDS	441	rplO			50S ribosomal protein L15
20RA21853_00140	CDS	1302	secY_1			Protein translocase subunit SecY
20RA21853_00141	CDS	651	adk	2.7.4.3		Adenylate kinase
20RA21853_00142	CDS	747	map_1	3.4.11.18	COG0024	Methionine aminopeptidase 1
20RA21853_00143	CDS	219	infA		COG0361	Translation initiation factor IF-1
20RA21853_00144	CDS	114	rpmJ			50S ribosomal protein L36
20RA21853_00145	CDS	366	rpsM		COG0099	30S ribosomal protein S13
20RA21853_00146	CDS	390	rpsK			30S ribosomal protein S11
20RA21853_00147	CDS	945	rpoA	2.7.7.6	COG0202	DNA-directed RNA polymerase subunit alpha
20RA21853_00148	CDS	363	rplQ			50S ribosomal protein L17
20RA21853_00149	CDS	843	ecfA1	7.-.-.-		Energy-coupling factor transporter ATP-binding protein EcfA1
20RA21853_00150	CDS	882	ecfA2	3.6.3.-	COG1122	Energy-coupling factor transporter ATP-binding protein EcfA2
20RA21853_00151	CDS	795	ecfT_1		COG0619	Energy-coupling factor transporter transmembrane protein EcfT
20RA21853_00152	CDS	744	truA_1	5.4.99.12	COG0101	tRNA pseudouridine synthase A
20RA21853_00153	CDS	438	rplM		COG0102	50S ribosomal protein L13
20RA21853_00154	CDS	393	rpsI		COG0103	30S ribosomal protein S9
20RA21853_00155	CDS	429				hypothetical protein
20RA21853_00156	CDS	714	cwlD	3.5.1.28	COG0860	Germination-specific N-acetylmuramoyl-L-alanine amidase
20RA21853_00157	CDS	1065	salA_1		COG0489	Iron-sulfur cluster carrier protein
20RA21853_00158	CDS	618	gerD			Spore germination protein GerD
20RA21853_00159	CDS	612				hypothetical protein
20RA21853_00160	CDS	765				hypothetical protein
20RA21853_00161	CDS	219				hypothetical protein
20RA21853_00162	rRNA	1550				16S ribosomal RNA
20RA21853_00163	rRNA	2920				23S ribosomal RNA
20RA21853_00164	rRNA	109				5S ribosomal RNA
20RA21853_00165	tRNA	75				tRNA-Asn(gtt)
20RA21853_00166	tRNA	73				tRNA-Thr(ggt)
20RA21853_00167	tRNA	75				tRNA-Glu(ttc)
20RA21853_00168	tRNA	76				tRNA-Val(tac)
20RA21853_00169	tRNA	84				tRNA-Tyr(gta)
20RA21853_00170	tRNA	75				tRNA-Gln(ttg)
20RA21853_00171	tRNA	76				tRNA-Lys(ttt)
20RA21853_00172	tRNA	72				tRNA-Gly(gcc)
20RA21853_00173	tRNA	73				tRNA-Ala(tgc)
20RA21853_00174	CDS	210	garK_1	2.7.1.165	COG1929	Glycerate 2-kinase
20RA21853_00175	CDS	987	garK_2	2.7.1.165	COG1929	Glycerate 2-kinase
20RA21853_00176	CDS	894	rocF	3.5.3.1		Arginase
20RA21853_00177	CDS	822	cdaA	2.7.7.85	COG1624	Cyclic di-AMP synthase CdaA
20RA21853_00178	CDS	1491	cdaR_1		COG4856	CdaA regulatory protein CdaR
20RA21853_00179	CDS	1347	glmM	5.4.2.10	COG1109	Phosphoglucosamine mutase
20RA21853_00180	CDS	1803	glmS	2.6.1.16	COG0449	Glutamine--fructose-6-phosphate aminotransferase [isomerizing]
20RA21853_00181	CDS	810		3.-.-.-		putative hydrolase
20RA21853_00182	CDS	732	rspR_1		COG1802	HTH-type transcriptional repressor RspR
20RA21853_00183	CDS	531	xylB_1	2.7.1.17	COG1070	Xylulose kinase
20RA21853_00184	CDS	1002	xylB_2	2.7.1.17	COG1070	Xylulose kinase
20RA21853_00185	CDS	1347	gntT_1		COG2610	High-affinity gluconate transporter
20RA21853_00186	CDS	1410	gndA	1.1.1.44	COG0362	6-phosphogluconate dehydrogenase, NADP(+)-dependent, decarboxylating
20RA21853_00187	CDS	1965	dpp5	3.4.14.-	COG1506	Dipeptidyl-peptidase 5
20RA21853_00188	CDS	567				hypothetical protein
20RA21853_00189	CDS	507				hypothetical protein
20RA21853_00190	CDS	915				hypothetical protein
20RA21853_00191	CDS	492	sigH_2		COG1595	ECF RNA polymerase sigma factor SigH
20RA21853_00192	CDS	963				hypothetical protein
20RA21853_00193	CDS	342				hypothetical protein
20RA21853_00194	CDS	102				hypothetical protein
20RA21853_00195	CDS	636	fabG_1	1.1.1.100		3-oxoacyl-[acyl-carrier-protein] reductase FabG
20RA21853_00196	CDS	669	metP_1		COG2011	Methionine import system permease protein MetP
20RA21853_00197	CDS	1041	metN_1	3.6.3.-	COG1135	Methionine import ATP-binding protein MetN
20RA21853_00198	CDS	813	metQ_1		COG1464	D-methionine-binding lipoprotein MetQ
20RA21853_00199	CDS	909	tdh_1	1.1.1.103		L-threonine 3-dehydrogenase
20RA21853_00200	CDS	765				hypothetical protein
20RA21853_00201	CDS	1437	dprE1	1.1.98.3	COG0277	Decaprenylphosphoryl-beta-D-ribose oxidase
20RA21853_00202	CDS	534	mdtG			Multidrug resistance protein MdtG
20RA21853_00203	CDS	1722				hypothetical protein
20RA21853_00204	CDS	1197	bcr			Bicyclomycin resistance protein
20RA21853_00205	CDS	501				hypothetical protein
20RA21853_00206	CDS	216				hypothetical protein
20RA21853_00207	CDS	918	dppB		COG0601	Dipeptide transport system permease protein DppB
20RA21853_00208	CDS	1005	dppC_1		COG1173	Dipeptide transport system permease protein DppC
20RA21853_00209	CDS	1011	oppD_1		COG0444	Oligopeptide transport ATP-binding protein OppD
20RA21853_00210	CDS	774	oppF_1		COG4608	Oligopeptide transport ATP-binding protein OppF
20RA21853_00211	CDS	1611	dppE_1		COG4166	Dipeptide-binding protein DppE
20RA21853_00212	CDS	468				hypothetical protein
20RA21853_00213	CDS	900	rhaS_1			HTH-type transcriptional activator RhaS
20RA21853_00214	CDS	192				hypothetical protein
20RA21853_00215	CDS	348				hypothetical protein
20RA21853_00216	CDS	1641	dppE_2		COG4166	Dipeptide-binding protein DppE
20RA21853_00217	CDS	1641	dppE_3		COG4166	Dipeptide-binding protein DppE
20RA21853_00218	CDS	834	yvgN	1.1.1.-	COG0656	Glyoxal reductase
20RA21853_00219	CDS	738	proC_1	1.5.1.2		Pyrroline-5-carboxylate reductase
20RA21853_00220	CDS	651	pnuC		COG3201	Nicotinamide riboside transporter PnuC
20RA21853_00221	CDS	852	glcU_1		COG4975	Glucose uptake protein GlcU
20RA21853_00222	CDS	690	modB		COG4149	Molybdenum transport system permease protein ModB
20RA21853_00223	CDS	255	modA		COG0725	Molybdate-binding protein ModA
20RA21853_00224	CDS	567				hypothetical protein
20RA21853_00225	CDS	921				hypothetical protein
20RA21853_00226	CDS	102				hypothetical protein
20RA21853_00227	CDS	102				hypothetical protein
20RA21853_00228	CDS	867	gltR_1		COG0583	HTH-type transcriptional regulator GltR
20RA21853_00229	CDS	969				hypothetical protein
20RA21853_00230	CDS	141				hypothetical protein
20RA21853_00231	CDS	96				hypothetical protein
20RA21853_00232	CDS	606	plsC	2.3.1.-	COG0204	1-acyl-sn-glycerol-3-phosphate acyltransferase
20RA21853_00233	CDS	102				hypothetical protein
20RA21853_00234	CDS	978	ccpB_1			Catabolite control protein B
20RA21853_00235	CDS	330				hypothetical protein
20RA21853_00236	CDS	837				hypothetical protein
20RA21853_00237	CDS	357				hypothetical protein
20RA21853_00238	CDS	114				hypothetical protein
20RA21853_00239	CDS	765	yjjV	3.1.-.-	COG0084	putative metal-dependent hydrolase YjjV
20RA21853_00240	CDS	1650				hypothetical protein
20RA21853_00241	CDS	534				hypothetical protein
20RA21853_00242	CDS	885				hypothetical protein
20RA21853_00243	CDS	123				hypothetical protein
20RA21853_00244	CDS	1881	yheS		COG0488	putative ABC transporter ATP-binding protein YheS
20RA21853_00245	CDS	198				hypothetical protein
20RA21853_00246	CDS	111				hypothetical protein
20RA21853_00247	CDS	1680	appA_1			Oligopeptide-binding protein AppA
20RA21853_00248	CDS	957	gsiC_1		COG0601	Glutathione transport system permease protein GsiC
20RA21853_00249	CDS	924	oppC_1		COG1173	Oligopeptide transport system permease protein OppC
20RA21853_00250	CDS	981	oppD_2		COG0444	Oligopeptide transport ATP-binding protein OppD
20RA21853_00251	CDS	966	oppF_2		COG4608	Oligopeptide transport ATP-binding protein OppF
20RA21853_00252	CDS	681	ywpJ_1	3.1.3.-	COG0561	Phosphatase YwpJ
20RA21853_00253	CDS	231	ywtE_1	3.1.3.104	COG0561	5-amino-6-(5-phospho-D-ribitylamino)uracil phosphatase YwtE
20RA21853_00254	CDS	108				hypothetical protein
20RA21853_00255	CDS	108				hypothetical protein
20RA21853_00256	CDS	108				hypothetical protein
20RA21853_00257	CDS	108				hypothetical protein
20RA21853_00258	CDS	111				hypothetical protein
20RA21853_00259	CDS	1119	hpd	1.13.11.27	COG3185	4-hydroxyphenylpyruvate dioxygenase
20RA21853_00260	CDS	957	yisK_1		COG0179	putative protein YisK
20RA21853_00261	CDS	1173	hmgA	1.13.11.5		Homogentisate 1,2-dioxygenase
20RA21853_00262	CDS	1272	mdrP_1			Na(+), Li(+), K(+)/H(+) antiporter
20RA21853_00263	CDS	477	ddl_1	6.3.2.4		D-alanine--D-alanine ligase
20RA21853_00264	CDS	276	ddl_2	6.3.2.4		D-alanine--D-alanine ligase
20RA21853_00265	CDS	1377	murF_1	6.3.2.10	COG0770	UDP-N-acetylmuramoyl-tripeptide--D-alanyl-D-alanine ligase
20RA21853_00266	CDS	1587	cshA	3.6.4.13	COG0513	DEAD-box ATP-dependent RNA helicase CshA
20RA21853_00267	CDS	963	uvsE_1	3.-.-.-	COG4294	UV DNA damage endonuclease
20RA21853_00268	CDS	573	glpG	3.4.21.105		Rhomboid protease GlpG
20RA21853_00269	CDS	360	acpS	2.7.8.7	COG0736	Holo-[acyl-carrier-protein] synthase
20RA21853_00270	CDS	1014	ydcC		COG2834	Sporulation protein YdcC
20RA21853_00271	CDS	1170	alr	5.1.1.1		Alanine racemase
20RA21853_00272	CDS	288	ndoAI		COG0864	Antitoxin EndoAI
20RA21853_00273	CDS	351	ndoA	3.1.27.-	COG2337	Endoribonuclease EndoA
20RA21853_00274	CDS	2169	yhgF		COG2183	Protein YhgF
20RA21853_00275	CDS	459				Protein SprT-like protein
20RA21853_00276	tRNA	75				tRNA-Asn(gtt)
20RA21853_00277	tRNA	91				tRNA-Ser(gct)
20RA21853_00278	tRNA	75				tRNA-Glu(ttc)
20RA21853_00279	tRNA	76				tRNA-Val(tac)
20RA21853_00280	tRNA	76				tRNA-Asp(gtc)
20RA21853_00281	tRNA	75				tRNA-Gln(ttg)
20RA21853_00282	tRNA	74				tRNA-Lys(ttt)
20RA21853_00283	tRNA	83				tRNA-Leu(gag)
20RA21853_00284	tRNA	77				tRNA-Arg(acg)
20RA21853_00285	tRNA	77				tRNA-Pro(tgg)
20RA21853_00286	tRNA	71				tRNA-Gly(tcc)
20RA21853_00287	rRNA	1550				16S ribosomal RNA
20RA21853_00288	rRNA	2920				23S ribosomal RNA
20RA21853_00289	rRNA	109				5S ribosomal RNA
20RA21853_00290	tRNA	77				tRNA-Met(cat)
20RA21853_00291	tRNA	76				tRNA-Asp(gtc)
20RA21853_00292	CDS	474	tsaE		COG0802	tRNA threonylcarbamoyladenosine biosynthesis protein TsaE
20RA21853_00293	CDS	693	tsaB		COG1214	tRNA threonylcarbamoyladenosine biosynthesis protein TsaB
20RA21853_00294	CDS	444	rimI	2.3.1.266	COG0456	[Ribosomal protein S18]-alanine N-acetyltransferase
20RA21853_00295	CDS	1017	tsaD	2.3.1.234	COG0533	tRNA N6-adenosine threonylcarbamoyltransferase
20RA21853_00296	CDS	1977	ybiT_1		COG0488	putative ABC transporter ATP-binding protein YbiT
20RA21853_00297	CDS	630	rex		COG2344	Redox-sensing transcriptional repressor Rex
20RA21853_00298	CDS	192				hypothetical protein
20RA21853_00299	CDS	750				hypothetical protein
20RA21853_00300	CDS	285	groS		COG0234	10 kDa chaperonin
20RA21853_00301	CDS	1635	groL		COG0459	60 kDa chaperonin
20RA21853_00302	CDS	1548	guaA	6.3.5.2		GMP synthase [glutamine-hydrolyzing]
20RA21853_00303	CDS	1326	pbuG		COG2252	Guanine/hypoxanthine permease PbuG
20RA21853_00304	CDS	702	walR_1		COG0745	Transcriptional regulatory protein WalR
20RA21853_00305	CDS	1389	sasA_1	2.7.-.-		Adaptive-response sensory-kinase SasA
20RA21853_00306	rRNA	1550				16S ribosomal RNA
20RA21853_00307	rRNA	2920				23S ribosomal RNA
20RA21853_00308	rRNA	109				5S ribosomal RNA
20RA21853_00309	CDS	954				hypothetical protein
20RA21853_00310	CDS	630				hypothetical protein
20RA21853_00311	CDS	138				hypothetical protein
20RA21853_00312	CDS	723				hypothetical protein
20RA21853_00313	CDS	795				hypothetical protein
20RA21853_00314	CDS	234				hypothetical protein
20RA21853_00315	CDS	771	fcf1	1.1.1.266		dTDP-4-dehydro-6-deoxyglucose reductase
20RA21853_00316	CDS	774				hypothetical protein
20RA21853_00317	CDS	435				hypothetical protein
20RA21853_00318	CDS	1332				hypothetical protein
20RA21853_00319	rRNA	1550				16S ribosomal RNA
20RA21853_00320	rRNA	2920				23S ribosomal RNA
20RA21853_00321	rRNA	109				5S ribosomal RNA
20RA21853_00322	CDS	798	uppP_1	3.6.1.27	COG1968	Undecaprenyl-diphosphatase
20RA21853_00323	CDS	738	bcrB			Bacitracin transport permease protein BcrB
20RA21853_00324	CDS	930	bcrA_1			Bacitracin transport ATP-binding protein BcrA
20RA21853_00325	CDS	1014	sasA_2	2.7.-.-		Adaptive-response sensory-kinase SasA
20RA21853_00326	CDS	714	srrA_1		COG0745	Transcriptional regulatory protein SrrA
20RA21853_00327	rRNA	1550				16S ribosomal RNA
20RA21853_00328	rRNA	2920				23S ribosomal RNA
20RA21853_00329	rRNA	109				5S ribosomal RNA
20RA21853_00330	CDS	486	purE	5.4.99.18	COG0041	N5-carboxyaminoimidazole ribonucleotide mutase
20RA21853_00331	CDS	1152	purK	6.3.4.18		N5-carboxyaminoimidazole ribonucleotide synthase
20RA21853_00332	CDS	1308	purB	4.3.2.2	COG0015	Adenylosuccinate lyase
20RA21853_00333	CDS	720	purC	6.3.2.6	COG0152	Phosphoribosylaminoimidazole-succinocarboxamide synthase
20RA21853_00334	CDS	255	purS	6.3.5.3	COG1828	Phosphoribosylformylglycinamidine synthase subunit PurS
20RA21853_00335	CDS	684	purQ	6.3.5.3	COG0047	Phosphoribosylformylglycinamidine synthase subunit PurQ
20RA21853_00336	CDS	2220	purL	6.3.5.3	COG0046	Phosphoribosylformylglycinamidine synthase subunit PurL
20RA21853_00337	CDS	1416	purF	2.4.2.14	COG0034	Amidophosphoribosyltransferase
20RA21853_00338	CDS	1041	purM	6.3.3.1	COG0150	Phosphoribosylformylglycinamidine cyclo-ligase
20RA21853_00339	CDS	588	purN	2.1.2.2		Phosphoribosylglycinamide formyltransferase
20RA21853_00340	CDS	1536	purH		COG0138	Bifunctional purine biosynthesis protein PurH
20RA21853_00341	CDS	1272	purD	6.3.4.13	COG0151	Phosphoribosylamine--glycine ligase
20RA21853_00342	CDS	165				hypothetical protein
20RA21853_00343	CDS	846				hypothetical protein
20RA21853_00344	CDS	378				hypothetical protein
20RA21853_00345	CDS	690	pcrB	2.5.1.-	COG1646	Heptaprenylglyceryl phosphate synthase
20RA21853_00346	CDS	2244	pcrA	3.6.4.12	COG0210	ATP-dependent DNA helicase PcrA
20RA21853_00347	CDS	2010	ligA	6.5.1.2		DNA ligase
20RA21853_00348	CDS	1194				hypothetical protein
20RA21853_00349	CDS	771	yfcA_1		COG0730	putative membrane transporter protein YfcA
20RA21853_00350	CDS	1548	rocA	1.2.1.88	COG1012	1-pyrroline-5-carboxylate dehydrogenase
20RA21853_00351	CDS	150				hypothetical protein
20RA21853_00352	CDS	564	sttH	3.5.2.19		Streptothricin hydrolase
20RA21853_00353	CDS	1020	metN_2	3.6.3.-	COG1135	Methionine import ATP-binding protein MetN
20RA21853_00354	CDS	666	metP_2		COG2011	Methionine import system permease protein MetP
20RA21853_00355	CDS	855	metQ_2		COG1464	D-methionine-binding lipoprotein MetQ
20RA21853_00356	CDS	468				hypothetical protein
20RA21853_00357	CDS	192				hypothetical protein
20RA21853_00358	CDS	654				hypothetical protein
20RA21853_00359	CDS	510	arsA	7.3.2.7		Arsenical pump-driving ATPase
20RA21853_00360	CDS	483				hypothetical protein
20RA21853_00361	CDS	117				hypothetical protein
20RA21853_00362	CDS	291	gatC	6.3.5.-		Aspartyl/glutamyl-tRNA(Asn/Gln) amidotransferase subunit C
20RA21853_00363	CDS	1458	gatA_1	6.3.5.7		Glutamyl-tRNA(Gln) amidotransferase subunit A
20RA21853_00364	CDS	1428	gatB	6.3.5.-	COG0064	Aspartyl/glutamyl-tRNA(Asn/Gln) amidotransferase subunit B
20RA21853_00365	CDS	906	dagK	2.7.1.107	COG1597	Diacylglycerol kinase
20RA21853_00366	CDS	744	gph_1	3.1.3.18		Phosphoglycolate phosphatase
20RA21853_00367	CDS	1365	davT	2.6.1.48	COG0160	5-aminovalerate aminotransferase DavT
20RA21853_00368	CDS	1368	norR_1			Anaerobic nitric oxide reductase transcription regulator NorR
20RA21853_00369	CDS	1452	gabD_1	1.2.1.79	COG1012	Succinate-semialdehyde dehydrogenase [NADP(+)] GabD
20RA21853_00370	CDS	324	nepA			Nicotine metabolites export pump subunit NepA
20RA21853_00371	CDS	1230		3.4.11.-		Aminopeptidase 2
20RA21853_00372	CDS	1083				hypothetical protein
20RA21853_00373	CDS	1104				hypothetical protein
20RA21853_00374	CDS	1197	nupC_1		COG1972	Nucleoside permease NupC
20RA21853_00375	CDS	1377	rlmCD_1	2.1.1.189	COG2265	23S rRNA (uracil-C(5))-methyltransferase RlmCD
20RA21853_00376	CDS	990	dus	1.3.1.-		putative tRNA-dihydrouridine synthase
20RA21853_00377	CDS	555				hypothetical protein
20RA21853_00378	CDS	519				hypothetical protein
20RA21853_00379	CDS	708				hypothetical protein
20RA21853_00380	CDS	696				hypothetical protein
20RA21853_00381	CDS	1110		5.1.1.-	COG4948	N-succinyl-L-Arg/Lys racemase
20RA21853_00382	CDS	1272				hypothetical protein
20RA21853_00383	CDS	1422	mleN_1		COG1757	Malate-2H(+)/Na(+)-lactate antiporter
20RA21853_00384	CDS	1116	scmP	3.5.1.-	COG1473	N-acetylcysteine deacetylase
20RA21853_00385	CDS	609				hypothetical protein
20RA21853_00386	CDS	1527	ahpF	1.6.99.3		NADH dehydrogenase
20RA21853_00387	CDS	564	ahpC	1.11.1.15	COG0450	Alkyl hydroperoxide reductase C
20RA21853_00388	CDS	1230	drdK	2.7.1.-		5-deoxyribose kinase
20RA21853_00389	CDS	1044	drdI	5.3.1.-		5-deoxyribose 1-phosphate isomerase
20RA21853_00390	CDS	642	drdA	4.1.2.-		5-deoxy-D-ribulose 1-phosphate aldolase
20RA21853_00391	CDS	1008	yfhA_1		COG0609	putative siderophore transport system permease protein YfhA
20RA21853_00392	CDS	1041	feuB_1		COG0609	Iron-uptake system permease protein FeuB
20RA21853_00393	CDS	918	fhuD		COG0614	Iron(3+)-hydroxamate-binding protein FhuD
20RA21853_00394	CDS	1050		1.18.1.2	COG0492	Ferredoxin--NADP reductase
20RA21853_00395	CDS	369				hypothetical protein
20RA21853_00396	CDS	240				hypothetical protein
20RA21853_00397	CDS	522				hypothetical protein
20RA21853_00398	CDS	450				hypothetical protein
20RA21853_00399	CDS	669				hypothetical protein
20RA21853_00400	CDS	1266				hypothetical protein
20RA21853_00401	CDS	102				hypothetical protein
20RA21853_00402	CDS	195	kinE_1	2.7.13.3	COG2202	Sporulation kinase E
20RA21853_00403	CDS	381				hypothetical protein
20RA21853_00404	CDS	633	kynB_1	3.5.1.9	COG1878	Kynurenine formamidase
20RA21853_00405	CDS	1110				hypothetical protein
20RA21853_00406	CDS	783				hypothetical protein
20RA21853_00407	CDS	1302	genK		COG0477	Gentisate transporter
20RA21853_00408	CDS	1527	petC_1	7.1.1.6		Cytochrome b6-f complex iron-sulfur subunit
20RA21853_00409	CDS	1086				hypothetical protein
20RA21853_00410	CDS	693	glnP_1		COG0765	Glutamine transport system permease protein GlnP
20RA21853_00411	CDS	795	fliY		COG0834	L-cystine-binding protein FliY
20RA21853_00412	CDS	723	glnQ_1			Glutamine transport ATP-binding protein GlnQ
20RA21853_00413	CDS	1725				hypothetical protein
20RA21853_00414	CDS	1293	mcpC_1		COG0840	Methyl-accepting chemotaxis protein McpC
20RA21853_00415	CDS	1761	malL_1	3.2.1.10	COG0366	Oligo-1,6-glucosidase
20RA21853_00416	CDS	1638	glcB		COG2190	PTS system glucoside-specific EIICBA component
20RA21853_00417	CDS	792	mapP	3.1.3.90		Maltose 6'-phosphate phosphatase
20RA21853_00418	CDS	2826				hypothetical protein
20RA21853_00419	CDS	2190	topB_1	5.6.2.1	COG0550	DNA topoisomerase 3
20RA21853_00420	CDS	807	thiM	2.7.1.50	COG2145	Hydroxyethylthiazole kinase
20RA21853_00421	CDS	660	thiE	2.5.1.3	COG0352	Thiamine-phosphate synthase
20RA21853_00422	CDS	1314	dcuA		COG2704	Anaerobic C4-dicarboxylate transporter DcuA
20RA21853_00423	CDS	1740				hypothetical protein
20RA21853_00424	CDS	321				hypothetical protein
20RA21853_00425	CDS	774	ribX_1			Riboflavin transport system permease protein RibX
20RA21853_00426	CDS	999	thiY_1		COG0715	Formylaminopyrimidine-binding protein
20RA21853_00427	CDS	750	ssuB_1	3.6.3.-	COG1116	Aliphatic sulfonates import ATP-binding protein SsuB
20RA21853_00428	CDS	1545	ybiT_2		COG0488	putative ABC transporter ATP-binding protein YbiT
20RA21853_00429	CDS	2025	chiA1	3.2.1.14		Chitinase A1
20RA21853_00430	CDS	372				hypothetical protein
20RA21853_00431	CDS	315				hypothetical protein
20RA21853_00432	CDS	252				hypothetical protein
20RA21853_00433	CDS	582	qacR			HTH-type transcriptional regulator QacR
20RA21853_00434	CDS	1233				hypothetical protein
20RA21853_00435	CDS	195				hypothetical protein
20RA21853_00436	CDS	393				hypothetical protein
20RA21853_00437	CDS	1284				hypothetical protein
20RA21853_00438	CDS	1314				hypothetical protein
20RA21853_00439	CDS	294				hypothetical protein
20RA21853_00440	CDS	1527	proS_1	6.1.1.15	COG0442	Proline--tRNA ligase
20RA21853_00441	CDS	834				hypothetical protein
20RA21853_00442	CDS	879	bglK	2.7.1.85	COG1940	Beta-glucoside kinase
20RA21853_00443	CDS	597	yceC		COG2310	Stress response protein SCP2
20RA21853_00444	CDS	585	yceD_1		COG2310	General stress protein 16U
20RA21853_00445	CDS	585	yceD_2		COG2310	General stress protein 16U
20RA21853_00446	CDS	792				hypothetical protein
20RA21853_00447	CDS	1632				hypothetical protein
20RA21853_00448	CDS	1083				TelA-like protein
20RA21853_00449	CDS	2667		7.2.2.10		Calcium-transporting ATPase 1
20RA21853_00450	CDS	225				hypothetical protein
20RA21853_00451	CDS	465	yfkJ	3.1.3.48	COG0394	Low molecular weight protein-tyrosine-phosphatase YfkJ
20RA21853_00452	CDS	483				hypothetical protein
20RA21853_00453	CDS	870				hypothetical protein
20RA21853_00454	CDS	1926	zosA	3.6.3.-	COG2217	Zinc-transporting ATPase
20RA21853_00455	CDS	951				hypothetical protein
20RA21853_00456	CDS	681				hypothetical protein
20RA21853_00457	CDS	357	sipS_1	3.4.21.89	COG0681	Signal peptidase I S
20RA21853_00458	CDS	183	sipP_1	3.4.21.89		Signal peptidase I P
20RA21853_00459	CDS	2763				hypothetical protein
20RA21853_00460	CDS	591				hypothetical protein
20RA21853_00461	CDS	429				hypothetical protein
20RA21853_00462	CDS	147				hypothetical protein
20RA21853_00463	CDS	417	ydaG		COG3871	General stress protein 26
20RA21853_00464	CDS	1056	chaA		COG0387	Ca(2+)/H(+) antiporter ChaA
20RA21853_00465	CDS	798	yfkD			putative protein YfkD
20RA21853_00466	CDS	1128	queE_1	4.3.99.3		7-carboxy-7-deazaguanine synthase
20RA21853_00467	CDS	183				hypothetical protein
20RA21853_00468	CDS	1578				hypothetical protein
20RA21853_00469	CDS	783	pdaA	3.5.1.-	COG0726	Peptidoglycan-N-acetylmuramic acid deacetylase PdaA
20RA21853_00470	CDS	189				hypothetical protein
20RA21853_00471	CDS	642	alkA_1	3.2.2.21	COG0122	DNA-3-methyladenine glycosylase
20RA21853_00472	CDS	1380	rlmCD_2	2.1.1.189	COG2265	23S rRNA (uracil-C(5))-methyltransferase RlmCD
20RA21853_00473	CDS	1125	Int-Tn			Transposase from transposon Tn916
20RA21853_00474	CDS	159				hypothetical protein
20RA21853_00475	CDS	1176				hypothetical protein
20RA21853_00476	CDS	168				hypothetical protein
20RA21853_00477	CDS	135				hypothetical protein
20RA21853_00478	CDS	342	xre		COG1396	HTH-type transcriptional regulator Xre
20RA21853_00479	CDS	189				hypothetical protein
20RA21853_00480	CDS	732				hypothetical protein
20RA21853_00481	CDS	351				hypothetical protein
20RA21853_00482	CDS	168				hypothetical protein
20RA21853_00483	CDS	186				hypothetical protein
20RA21853_00484	CDS	873				hypothetical protein
20RA21853_00485	CDS	828	dnaI_1		COG1484	Primosomal protein DnaI
20RA21853_00486	CDS	195				hypothetical protein
20RA21853_00487	CDS	174				hypothetical protein
20RA21853_00488	CDS	255				hypothetical protein
20RA21853_00489	CDS	417				hypothetical protein
20RA21853_00490	CDS	465				hypothetical protein
20RA21853_00491	CDS	180				hypothetical protein
20RA21853_00492	CDS	285				hypothetical protein
20RA21853_00493	CDS	600				hypothetical protein
20RA21853_00494	CDS	171				hypothetical protein
20RA21853_00495	CDS	186				hypothetical protein
20RA21853_00496	CDS	138				hypothetical protein
20RA21853_00497	CDS	405				hypothetical protein
20RA21853_00498	CDS	447				hypothetical protein
20RA21853_00499	CDS	183				hypothetical protein
20RA21853_00500	CDS	375				hypothetical protein
20RA21853_00501	CDS	357				hypothetical protein
20RA21853_00502	CDS	189				hypothetical protein
20RA21853_00503	CDS	123				hypothetical protein
20RA21853_00504	CDS	171				hypothetical protein
20RA21853_00505	CDS	483				hypothetical protein
20RA21853_00506	CDS	294				hypothetical protein
20RA21853_00507	CDS	222				hypothetical protein
20RA21853_00508	CDS	303				hypothetical protein
20RA21853_00509	CDS	168				hypothetical protein
20RA21853_00510	CDS	147				hypothetical protein
20RA21853_00511	CDS	372				hypothetical protein
20RA21853_00512	CDS	1689				hypothetical protein
20RA21853_00513	CDS	999				hypothetical protein
20RA21853_00514	CDS	582				hypothetical protein
20RA21853_00515	CDS	1191				hypothetical protein
20RA21853_00516	CDS	258				hypothetical protein
20RA21853_00517	CDS	273				hypothetical protein
20RA21853_00518	CDS	300				hypothetical protein
20RA21853_00519	CDS	357				hypothetical protein
20RA21853_00520	CDS	330				hypothetical protein
20RA21853_00521	CDS	570				hypothetical protein
20RA21853_00522	CDS	363				hypothetical protein
20RA21853_00523	CDS	3936				hypothetical protein
20RA21853_00524	CDS	810				hypothetical protein
20RA21853_00525	CDS	3579				hypothetical protein
20RA21853_00526	CDS	162				hypothetical protein
20RA21853_00527	CDS	1974				hypothetical protein
20RA21853_00528	CDS	480				hypothetical protein
20RA21853_00529	CDS	240				hypothetical protein
20RA21853_00530	CDS	798				hypothetical protein
20RA21853_00531	CDS	336				hypothetical protein
20RA21853_00532	CDS	738	truA_2	5.4.99.12	COG0101	tRNA pseudouridine synthase A
20RA21853_00533	CDS	204				hypothetical protein
20RA21853_00534	CDS	1404	rocR_1		COG3829	Arginine utilization regulatory protein RocR
20RA21853_00535	CDS	255				hypothetical protein
20RA21853_00536	CDS	1368	rocE_1		COG0833	Amino-acid permease RocE
20RA21853_00537	CDS	1281	ylmB_1	3.5.1.-	COG0624	N-formyl-4-amino-5-aminomethyl-2-methylpyrimidine deformylase
20RA21853_00538	CDS	654				hypothetical protein
20RA21853_00539	CDS	612	ytaF_1			putative sporulation protein YtaF
20RA21853_00540	CDS	159				hypothetical protein
20RA21853_00541	CDS	342				hypothetical protein
20RA21853_00542	CDS	930	glsA	3.5.1.2	COG2066	Glutaminase
20RA21853_00543	CDS	1494	nagP			PTS system N-acetylglucosamine-specific EIICB component
20RA21853_00544	CDS	1239	pbpX		COG1680	Putative penicillin-binding protein PbpX
20RA21853_00545	CDS	402				hypothetical protein
20RA21853_00546	CDS	195				hypothetical protein
20RA21853_00547	CDS	1581	arnC_1	2.4.2.53		Undecaprenyl-phosphate 4-deoxy-4-formamido-L-arabinose transferase
20RA21853_00548	CDS	201	wecC_1	1.1.1.336		UDP-N-acetyl-D-mannosamine dehydrogenase
20RA21853_00549	CDS	678	wbpA	1.1.1.136	COG0677	UDP-N-acetyl-D-glucosamine 6-dehydrogenase
20RA21853_00550	CDS	966	rfbB	4.2.1.46	COG1088	dTDP-glucose 4,6-dehydratase
20RA21853_00551	CDS	1545				hypothetical protein
20RA21853_00552	CDS	2250	pflB	2.3.1.54		Formate acetyltransferase
20RA21853_00553	CDS	732	pflA_1	1.97.1.4		Pyruvate formate-lyase-activating enzyme
20RA21853_00554	CDS	1167	ugtP	2.4.1.315	COG0707	Processive diacylglycerol beta-glucosyltransferase
20RA21853_00555	CDS	120				hypothetical protein
20RA21853_00556	CDS	558				hypothetical protein
20RA21853_00557	CDS	1131	hutI_1	3.5.2.7		Imidazolonepropionase
20RA21853_00558	CDS	906				Epimerase family protein
20RA21853_00559	CDS	813	recX			Regulatory protein RecX
20RA21853_00560	CDS	318	yfhH			putative protein YfhH
20RA21853_00561	CDS	153				hypothetical protein
20RA21853_00562	CDS	159	sspK			Small, acid-soluble spore protein K
20RA21853_00563	CDS	267				hypothetical protein
20RA21853_00564	CDS	981	yfhP		COG1988	putative protein YfhP
20RA21853_00565	CDS	1098	mutY	3.2.2.31	COG1194	Adenine DNA glycosylase
20RA21853_00566	CDS	225	yfhS			putative protein YfhS
20RA21853_00567	CDS	288	sasP-B			Small, acid-soluble spore protein gamma-type
20RA21853_00568	CDS	261				hypothetical protein
20RA21853_00569	CDS	531				hypothetical protein
20RA21853_00570	CDS	1761		3.6.3.-	COG1132	Putative multidrug export ATP-binding/permease protein
20RA21853_00571	CDS	1089				hypothetical protein
20RA21853_00572	CDS	4437	gltB	1.4.1.13	COG0067	Glutamate synthase [NADPH] large chain
20RA21853_00573	CDS	1299	hemL1	5.4.3.8	COG0001	Glutamate-1-semialdehyde 2,1-aminomutase 1
20RA21853_00574	CDS	1014	btuD_1	7.6.2.8		Vitamin B12 import ATP-binding protein BtuD
20RA21853_00575	CDS	792				hypothetical protein
20RA21853_00576	CDS	786				hypothetical protein
20RA21853_00577	CDS	405				hypothetical protein
20RA21853_00578	CDS	456	bcp	1.11.1.15	COG1225	Putative peroxiredoxin bcp
20RA21853_00579	CDS	435	perR		COG0735	Peroxide operon regulator
20RA21853_00580	CDS	357				hypothetical protein
20RA21853_00581	rRNA	1549				16S ribosomal RNA
20RA21853_00582	rRNA	2920				23S ribosomal RNA
20RA21853_00583	rRNA	109				5S ribosomal RNA
20RA21853_00584	tRNA	75				tRNA-Asn(gtt)
20RA21853_00585	tRNA	92				tRNA-Ser(gga)
20RA21853_00586	tRNA	75				tRNA-Glu(ttc)
20RA21853_00587	tRNA	76				tRNA-Val(tac)
20RA21853_00588	tRNA	77				tRNA-Met(cat)
20RA21853_00589	tRNA	76				tRNA-Asp(gtc)
20RA21853_00590	tRNA	76				tRNA-Phe(gaa)
20RA21853_00591	tRNA	76				tRNA-Thr(tgt)
20RA21853_00592	tRNA	84				tRNA-Tyr(gta)
20RA21853_00593	tRNA	74				tRNA-Trp(cca)
20RA21853_00594	tRNA	76				tRNA-His(gtg)
20RA21853_00595	tRNA	75				tRNA-Gln(ttg)
20RA21853_00596	tRNA	75				tRNA-Gly(gcc)
20RA21853_00597	tRNA	71				tRNA-Cys(gca)
20RA21853_00598	tRNA	85				tRNA-Leu(caa)
20RA21853_00599	CDS	321				hypothetical protein
20RA21853_00600	CDS	720				putative transcriptional regulatory protein
20RA21853_00601	CDS	495	nudC_1	3.6.1.22		NADH pyrophosphatase
20RA21853_00602	CDS	777	mgt	2.4.1.129		Monofunctional glycosyltransferase
20RA21853_00603	CDS	654	bdbD		COG1651	Disulfide bond formation protein D
20RA21853_00604	tRNA	74				tRNA-Gly(tcc)
20RA21853_00605	CDS	1143	queG	1.17.99.6	COG1600	Epoxyqueuosine reductase
20RA21853_00606	CDS	888				hypothetical protein
20RA21853_00607	CDS	489	trmL	2.1.1.207	COG0219	tRNA (cytidine(34)-2'-O)-methyltransferase
20RA21853_00608	CDS	2070				hypothetical protein
20RA21853_00609	CDS	96				hypothetical protein
20RA21853_00610	CDS	1896				hypothetical protein
20RA21853_00611	CDS	1176				hypothetical protein
20RA21853_00612	CDS	3129				hypothetical protein
20RA21853_00613	CDS	867				hypothetical protein
20RA21853_00614	CDS	1551	opuD_1		COG1292	Glycine betaine transporter OpuD
20RA21853_00615	CDS	2898	colG	3.4.24.3		Collagenase ColG
20RA21853_00616	CDS	549	yuaF			putative membrane protein YuaF
20RA21853_00617	CDS	1581	yqiK		COG2268	Inner membrane protein YqiK
20RA21853_00618	CDS	1977	mcpA_1		COG0840	Methyl-accepting chemotaxis protein McpA
20RA21853_00619	CDS	1605	citA	2.7.13.3	COG3290	Sensor histidine kinase CitA
20RA21853_00620	CDS	693	citT_1		COG4565	Transcriptional regulatory protein CitT
20RA21853_00621	CDS	1305	citN		COG2851	Citrate transporter
20RA21853_00622	CDS	255				hypothetical protein
20RA21853_00623	CDS	504				hypothetical protein
20RA21853_00624	CDS	870				hypothetical protein
20RA21853_00625	CDS	567				hypothetical protein
20RA21853_00626	CDS	1098	msmX_1	7.5.2.-	COG3839	Oligosaccharides import ATP-binding protein MsmX
20RA21853_00627	CDS	933	ugpA		COG1175	sn-glycerol-3-phosphate transport system permease protein UgpA
20RA21853_00628	CDS	822	lacG			Lactose transport system permease protein LacG
20RA21853_00629	CDS	1377	ugpB		COG1653	sn-glycerol-3-phosphate-binding periplasmic protein UgpB
20RA21853_00630	CDS	705	pphA	3.1.3.16	COG0639	Serine/threonine-protein phosphatase 1
20RA21853_00631	CDS	672	arlR_1		COG0745	Response regulator ArlR
20RA21853_00632	CDS	1236	sasA_3	2.7.-.-		Adaptive-response sensory-kinase SasA
20RA21853_00633	CDS	822				hypothetical protein
20RA21853_00634	CDS	747				hypothetical protein
20RA21853_00635	CDS	1983	mcpA_2		COG0840	Methyl-accepting chemotaxis protein McpA
20RA21853_00636	CDS	1560	dcuS	2.7.13.3	COG3290	Sensor histidine kinase DcuS
20RA21853_00637	CDS	708	dcuR		COG4565	Transcriptional regulatory protein DcuR
20RA21853_00638	CDS	1347	cimH		COG3493	Citrate/malate transporter
20RA21853_00639	CDS	1200		1.1.1.38		NAD-dependent malic enzyme
20RA21853_00640	CDS	525				hypothetical protein
20RA21853_00641	CDS	927	yicL_1		COG0697	putative inner membrane transporter YicL
20RA21853_00642	CDS	1401	gabR_1		COG1167	HTH-type transcriptional regulatory protein GabR
20RA21853_00643	CDS	513	mshD_1	2.3.1.189		Mycothiol acetyltransferase
20RA21853_00644	CDS	1464	sasA_4	2.7.-.-		Adaptive-response sensory-kinase SasA
20RA21853_00645	CDS	672	arlR_2		COG0745	Response regulator ArlR
20RA21853_00646	CDS	123				hypothetical protein
20RA21853_00647	CDS	507				hypothetical protein
20RA21853_00648	CDS	807	fdhD_1		COG1526	Sulfur carrier protein FdhD
20RA21853_00649	CDS	2937		1.17.1.9		Putative formate dehydrogenase
20RA21853_00650	CDS	126				hypothetical protein
20RA21853_00651	CDS	345				hypothetical protein
20RA21853_00652	CDS	1872				hypothetical protein
20RA21853_00653	CDS	1134	ald_1	1.4.1.1		Alanine dehydrogenase
20RA21853_00654	CDS	1416	yhdG_1		COG0531	putative amino acid permease YhdG
20RA21853_00655	CDS	378	ziaR			Transcriptional repressor SmtB
20RA21853_00656	CDS	2367	cadA	3.6.3.3	COG2217	Cadmium, zinc and cobalt-transporting ATPase
20RA21853_00657	CDS	1464	pncB	6.3.4.21		Nicotinate phosphoribosyltransferase
20RA21853_00658	CDS	1269				hypothetical protein
20RA21853_00659	CDS	132				hypothetical protein
20RA21853_00660	CDS	1701	npr_1	3.4.24.28	COG3227	Bacillolysin
20RA21853_00661	CDS	549	ydjZ_1		COG0398	TVP38/TMEM64 family inner membrane protein YdjZ
20RA21853_00662	CDS	519				hypothetical protein
20RA21853_00663	CDS	273				hypothetical protein
20RA21853_00664	CDS	1263				hypothetical protein
20RA21853_00665	CDS	1017	tagU_1	2.7.8.-	COG1316	Polyisoprenyl-teichoic acid--peptidoglycan teichoic acid transferase TagU
20RA21853_00666	CDS	1179	nupC_2		COG1972	Nucleoside permease NupC
20RA21853_00667	CDS	387				hypothetical protein
20RA21853_00668	CDS	1086				hypothetical protein
20RA21853_00669	CDS	1434	aspA_1	4.3.1.1	COG1027	Aspartate ammonia-lyase
20RA21853_00670	CDS	1620	glcA_1		COG1620	Glycolate permease GlcA
20RA21853_00671	CDS	288	pagR_1			Transcriptional repressor PagR
20RA21853_00672	CDS	180	sspH_1			Small, acid-soluble spore protein H
20RA21853_00673	CDS	1359	dtpD_1		COG3104	Dipeptide permease D
20RA21853_00674	CDS	966	yfiY_1		COG0614	putative siderophore-binding lipoprotein YfiY
20RA21853_00675	CDS	1005	yfiZ		COG0609	putative siderophore transport system permease protein YfiZ
20RA21853_00676	CDS	1059	yfhA_2		COG0609	putative siderophore transport system permease protein YfhA
20RA21853_00677	CDS	822	fpuD	7.2.2.-	COG1120	Petrobactin import ATP-binding protein FpuD
20RA21853_00678	CDS	732	tam_1	2.1.1.144		Trans-aconitate 2-methyltransferase
20RA21853_00679	CDS	1191		2.3.1.-		Putative pyridoxal phosphate-dependent acyltransferase
20RA21853_00680	CDS	954				putative epimerase/dehydratase
20RA21853_00681	CDS	423	rppH_1	3.6.1.-		RNA pyrophosphohydrolase
20RA21853_00682	CDS	1674				hypothetical protein
20RA21853_00683	CDS	189				hypothetical protein
20RA21853_00684	CDS	894				hypothetical protein
20RA21853_00685	CDS	1530	clsA	2.7.8.-	COG1502	Major cardiolipin synthase ClsA
20RA21853_00686	CDS	237				hypothetical protein
20RA21853_00687	CDS	339				hypothetical protein
20RA21853_00688	CDS	1704				hypothetical protein
20RA21853_00689	CDS	1398	arcD_1		COG0531	Arginine/ornithine antiporter
20RA21853_00690	CDS	711	treR		COG2188	HTH-type transcriptional regulator TreR
20RA21853_00691	CDS	1428	treP		COG1263	PTS system trehalose-specific EIIBC component
20RA21853_00692	CDS	1662	treA	3.2.1.93	COG0366	Trehalose-6-phosphate hydrolase
20RA21853_00693	CDS	1125				hypothetical protein
20RA21853_00694	CDS	1107	gerBB			Spore germination protein B2
20RA21853_00695	CDS	1503	gerAA_1			Spore germination protein A1
20RA21853_00696	CDS	696				hypothetical protein
20RA21853_00697	CDS	972	srkA	2.7.11.1		Stress response kinase A
20RA21853_00698	CDS	1461	acp_1			Sodium/proton-dependent alanine carrier protein
20RA21853_00699	CDS	855	glnQ_2	3.6.3.-	COG1126	Glutamine transport ATP-binding protein GlnQ
20RA21853_00700	CDS	831	glnH		COG0834	ABC transporter glutamine-binding protein GlnH
20RA21853_00701	CDS	657	glnM		COG0765	putative glutamine ABC transporter permease protein GlnM
20RA21853_00702	CDS	645	glnP_2		COG0765	putative glutamine ABC transporter permease protein GlnP
20RA21853_00703	CDS	1428	rocE_2		COG0833	Amino-acid permease RocE
20RA21853_00704	CDS	378				hypothetical protein
20RA21853_00705	CDS	435	hit_1		COG0537	Protein hit
20RA21853_00706	CDS	558	sigE_1		COG1595	ECF RNA polymerase sigma factor SigE
20RA21853_00707	CDS	1434				hypothetical protein
20RA21853_00708	CDS	954				hypothetical protein
20RA21853_00709	CDS	522				IS1595 family transposase ISCac2
20RA21853_00710	CDS	1392	sasA_5	2.7.-.-		Adaptive-response sensory-kinase SasA
20RA21853_00711	CDS	678	regX3_1		COG0745	Sensory transduction protein regX3
20RA21853_00712	CDS	1251				hypothetical protein
20RA21853_00713	CDS	1452				hypothetical protein
20RA21853_00714	CDS	423	nhaX		COG0589	Stress response protein NhaX
20RA21853_00715	CDS	117				hypothetical protein
20RA21853_00716	CDS	1782				hypothetical protein
20RA21853_00717	CDS	906	dppC_2		COG1173	Dipeptide transport system permease protein DppC
20RA21853_00718	CDS	969	gsiC_2		COG0601	Glutathione transport system permease protein GsiC
20RA21853_00719	CDS	927	oppF_3		COG4608	Oligopeptide transport ATP-binding protein OppF
20RA21853_00720	CDS	1020	oppD_3		COG0444	Oligopeptide transport ATP-binding protein OppD
20RA21853_00721	CDS	1350	glpT		COG2271	Glycerol-3-phosphate transporter
20RA21853_00722	CDS	459				hypothetical protein
20RA21853_00723	CDS	1431	bmr3_1			Multidrug resistance protein 3
20RA21853_00724	CDS	174				hypothetical protein
20RA21853_00725	CDS	972	rbsR		COG1609	Ribose operon repressor
20RA21853_00726	CDS	897	rbsK	2.7.1.15	COG0524	Ribokinase
20RA21853_00727	CDS	396	rbsD	5.4.99.62	COG1869	D-ribose pyranase
20RA21853_00728	CDS	1485	rbsA	7.5.2.7	COG1129	Ribose import ATP-binding protein RbsA
20RA21853_00729	CDS	936	rbsC		COG1172	Ribose import permease protein RbsC
20RA21853_00730	CDS	927	rbsB		COG1879	Ribose import binding protein RbsB
20RA21853_00731	CDS	648	tal_1	2.2.1.2	COG0176	Transaldolase
20RA21853_00732	CDS	2400	ina_1	3.4.24.-		Immune inhibitor A
20RA21853_00733	CDS	342				hypothetical protein
20RA21853_00734	CDS	1173	yfcJ			putative MFS-type transporter YfcJ
20RA21853_00735	CDS	1053	gutB	1.1.1.-	COG1063	Sorbitol dehydrogenase
20RA21853_00736	CDS	345				hypothetical protein
20RA21853_00737	CDS	852	plc	3.1.4.3		Phospholipase C
20RA21853_00738	CDS	1002	sph	3.1.4.12		Sphingomyelinase C
20RA21853_00739	CDS	1173				hypothetical protein
20RA21853_00740	CDS	1314		1.1.2.-	COG0277	L-gulono-1,4-lactone dehydrogenase
20RA21853_00741	CDS	1152				hypothetical protein
20RA21853_00742	CDS	204				hypothetical protein
20RA21853_00743	CDS	813	uppP_2	3.6.1.27		Undecaprenyl-diphosphatase
20RA21853_00744	CDS	945				hypothetical protein
20RA21853_00745	CDS	1263				hypothetical protein
20RA21853_00746	CDS	219				hypothetical protein
20RA21853_00747	CDS	474				hypothetical protein
20RA21853_00748	CDS	633	srtA	3.4.22.-		Sortase A
20RA21853_00749	CDS	1386	dtpD_2		COG3104	Dipeptide permease D
20RA21853_00750	CDS	1302	brnQ_1		COG1114	Branched-chain amino acid transport system 2 carrier protein
20RA21853_00751	CDS	1722				hypothetical protein
20RA21853_00752	CDS	1548				hypothetical protein
20RA21853_00753	CDS	1392	yifK_1		COG1113	putative transport protein YifK
20RA21853_00754	CDS	1293	pbuO_1		COG2252	Guanine/hypoxanthine permease PbuO
20RA21853_00755	CDS	201				hypothetical protein
20RA21853_00756	CDS	429				hypothetical protein
20RA21853_00757	CDS	321				hypothetical protein
20RA21853_00758	CDS	222				hypothetical protein
20RA21853_00759	CDS	1830	kefB			Glutathione-regulated potassium-efflux system protein KefB
20RA21853_00760	CDS	312	qoxD	1.10.3.-		Quinol oxidase subunit 4
20RA21853_00761	CDS	603	qoxC	1.10.3.-		Quinol oxidase subunit 3
20RA21853_00762	CDS	1935	qoxB	1.10.3.-		Quinol oxidase subunit 1
20RA21853_00763	CDS	876	qoxA	1.10.3.-	COG1622	Quinol oxidase subunit 2
20RA21853_00764	CDS	711				hypothetical protein
20RA21853_00765	CDS	1176		3.5.1.47		N-acetyldiaminopimelate deacetylase
20RA21853_00766	CDS	198				hypothetical protein
20RA21853_00767	CDS	1473	yodF		COG0591	putative symporter YodF
20RA21853_00768	CDS	1470	gerBA_1			Spore germination protein B1
20RA21853_00769	CDS	1125	yndE_1			Spore germination protein YndE
20RA21853_00770	CDS	1167	gerBC_1			Spore germination protein B3
20RA21853_00771	CDS	1401	feoB_1		COG0370	Fe(2+) transporter FeoB
20RA21853_00772	CDS	723	feoB_2		COG0370	Fe(2+) transporter FeoB
20RA21853_00773	CDS	258				hypothetical protein
20RA21853_00774	CDS	900	pstS1		COG0226	Phosphate-binding protein PstS 1
20RA21853_00775	CDS	891	pstC_1		COG0573	Phosphate transport system permease protein PstC
20RA21853_00776	CDS	921				hypothetical protein
20RA21853_00777	CDS	525				hypothetical protein
20RA21853_00778	CDS	1032	swrC_1		COG0841	Swarming motility protein SwrC
20RA21853_00779	CDS	1974	swrC_2		COG0841	Swarming motility protein SwrC
20RA21853_00780	rRNA	1550				16S ribosomal RNA
20RA21853_00781	rRNA	2919				23S ribosomal RNA
20RA21853_00782	rRNA	109				5S ribosomal RNA
20RA21853_00783	tRNA	76				tRNA-Val(tac)
20RA21853_00784	tRNA	84				tRNA-Tyr(gta)
20RA21853_00785	tRNA	75				tRNA-Gln(ttg)
20RA21853_00786	tRNA	76				tRNA-Lys(ttt)
20RA21853_00787	tRNA	82				tRNA-Leu(tag)
20RA21853_00788	tRNA	75				tRNA-Gly(gcc)
20RA21853_00789	tRNA	89				tRNA-Leu(taa)
20RA21853_00790	tRNA	75				tRNA-Arg(acg)
20RA21853_00791	tRNA	74				tRNA-Pro(tgg)
20RA21853_00792	tRNA	74				tRNA-Ala(tgc)
20RA21853_00793	tRNA	93				tRNA-Ser(tga)
20RA21853_00794	tRNA	93				tRNA-Ser(tga)
20RA21853_00795	tRNA	77				tRNA-Met(cat)
20RA21853_00796	tRNA	76				tRNA-Asp(gtc)
20RA21853_00797	tRNA	76				tRNA-Phe(gaa)
20RA21853_00798	tRNA	77				tRNA-Thr(tgt)
20RA21853_00799	tRNA	73				tRNA-Trp(cca)
20RA21853_00800	tRNA	77				tRNA-Ile(gat)
20RA21853_00801	tRNA	75				tRNA-Asn(gtt)
20RA21853_00802	tRNA	74				tRNA-Glu(ttc)
20RA21853_00803	CDS	420	hrp1		COG0517	Hypoxic response protein 1
20RA21853_00804	CDS	1152				hypothetical protein
20RA21853_00805	CDS	333				hypothetical protein
20RA21853_00806	CDS	1161				hypothetical protein
20RA21853_00807	CDS	696	tenA_1	3.5.99.2	COG0819	Aminopyrimidine aminohydrolase
20RA21853_00808	CDS	750	tauB	7.6.2.7	COG4525	Taurine import ATP-binding protein TauB
20RA21853_00809	CDS	753	ribX_2			Riboflavin transport system permease protein RibX
20RA21853_00810	CDS	1002	thiY_2		COG0715	Formylaminopyrimidine-binding protein
20RA21853_00811	CDS	621	tenI	5.3.99.10	COG0352	Thiazole tautomerase
20RA21853_00812	CDS	1110	thiO_1	1.4.3.19	COG0665	Glycine oxidase
20RA21853_00813	CDS	198	thiS		COG2104	Sulfur carrier protein ThiS
20RA21853_00814	CDS	771	thiG	2.8.1.10	COG2022	Thiazole synthase
20RA21853_00815	CDS	1020				hypothetical protein
20RA21853_00816	CDS	813	thiD	2.7.1.49	COG0351	Hydroxymethylpyrimidine/phosphomethylpyrimidine kinase
20RA21853_00817	CDS	270				hypothetical protein
20RA21853_00818	CDS	225				hypothetical protein
20RA21853_00819	CDS	105				hypothetical protein
20RA21853_00820	CDS	1668	kdpA		COG2060	Potassium-transporting ATPase potassium-binding subunit
20RA21853_00821	CDS	2091	kdpB	7.2.2.6	COG2216	Potassium-transporting ATPase ATP-binding subunit
20RA21853_00822	CDS	582	kdpC		COG2156	Potassium-transporting ATPase KdpC subunit
20RA21853_00823	CDS	1149	kdpD	2.7.13.3	COG2205	Sensor protein KdpD
20RA21853_00824	CDS	1182	mdtL			Multidrug resistance protein MdtL
20RA21853_00825	CDS	462	pchR			HTH-type transcriptional regulator PchR
20RA21853_00826	CDS	855				hypothetical protein
20RA21853_00827	CDS	315				hypothetical protein
20RA21853_00828	CDS	1302	pbuO_2		COG2252	Guanine/hypoxanthine permease PbuO
20RA21853_00829	CDS	867	ydaD	1.-.-.-		General stress protein 39
20RA21853_00830	CDS	237				hypothetical protein
20RA21853_00831	CDS	291				hypothetical protein
20RA21853_00832	CDS	252				hypothetical protein
20RA21853_00833	CDS	942	scrK	2.7.1.4	COG0524	Fructokinase
20RA21853_00834	CDS	1476	scrB	3.2.1.26	COG1621	Sucrose-6-phosphate hydrolase
20RA21853_00835	CDS	1377	sacX		COG1263	Negative regulator of SacY activity
20RA21853_00836	CDS	987	degA_1		COG1609	HTH-type transcriptional regulator DegA
20RA21853_00837	CDS	216				hypothetical protein
20RA21853_00838	CDS	420				hypothetical protein
20RA21853_00839	CDS	420	bdbC_1			disulfide formation protein
20RA21853_00840	CDS	249				hypothetical protein
20RA21853_00841	CDS	510				hypothetical protein
20RA21853_00842	CDS	879	yndE_2			Spore germination protein YndE
20RA21853_00843	CDS	996				hypothetical protein
20RA21853_00844	CDS	1506	gerBA_2			Spore germination protein B1
20RA21853_00845	CDS	246				hypothetical protein
20RA21853_00846	CDS	345				hypothetical protein
20RA21853_00847	CDS	561	ydjA	1.-.-.-	COG0778	Putative NAD(P)H nitroreductase YdjA
20RA21853_00848	CDS	1419				hypothetical protein
20RA21853_00849	CDS	1263				hypothetical protein
20RA21853_00850	CDS	471	slyA_1			Transcriptional regulator SlyA
20RA21853_00851	CDS	585				hypothetical protein
20RA21853_00852	CDS	585				hypothetical protein
20RA21853_00853	CDS	1665	cdr_1	1.8.1.14		Coenzyme A disulfide reductase
20RA21853_00854	CDS	264	ricR		COG1937	Copper-sensing transcriptional repressor RicR
20RA21853_00855	CDS	561	tusA_1			Sulfur carrier protein TusA
20RA21853_00856	CDS	1131	gloB_1	3.1.2.6		Hydroxyacylglutathione hydrolase
20RA21853_00857	CDS	231	tusA_2		COG0425	Sulfur carrier protein TusA
20RA21853_00858	CDS	162				hypothetical protein
20RA21853_00859	CDS	183	glpE_1	2.8.1.1		Thiosulfate sulfurtransferase GlpE
20RA21853_00860	CDS	297		2.8.1.-	COG0607	Sulfurtransferase
20RA21853_00861	CDS	480	dsrE2		COG2210	Sulfur carrier protein DsrE2
20RA21853_00862	CDS	765				hypothetical protein
20RA21853_00863	CDS	441				hypothetical protein
20RA21853_00864	CDS	1197	tagT_1	2.7.8.-	COG1316	Polyisoprenyl-teichoic acid--peptidoglycan teichoic acid transferase TagT
20RA21853_00865	CDS	999	yhfP	1.6.5.-	COG0604	Putative quinone oxidoreductase YhfP
20RA21853_00866	CDS	1656				hypothetical protein
20RA21853_00867	CDS	1200	ymfD_1			Bacillibactin exporter
20RA21853_00868	CDS	1089				hypothetical protein
20RA21853_00869	CDS	1941	licR		COG1762	putative licABCH operon regulator
20RA21853_00870	CDS	321	licA_1		COG1447	Lichenan-specific phosphotransferase enzyme IIA component
20RA21853_00871	CDS	306	licB_1	2.7.1.-	COG1440	Lichenan-specific phosphotransferase enzyme IIB component
20RA21853_00872	CDS	1311	licC_1		COG1455	Lichenan permease IIC component
20RA21853_00873	CDS	279				hypothetical protein
20RA21853_00874	CDS	1086				hypothetical protein
20RA21853_00875	CDS	1161				hypothetical protein
20RA21853_00876	CDS	1176	yknZ_1		COG0577	putative ABC transporter permease YknZ
20RA21853_00877	CDS	675	yknY_1	3.6.3.-	COG1136	putative ABC transporter ATP-binding protein YknY
20RA21853_00878	CDS	1107	yknX_1		COG0845	Putative efflux system component YknX
20RA21853_00879	CDS	735				hypothetical protein
20RA21853_00880	CDS	702				hypothetical protein
20RA21853_00881	CDS	1005	gsiD_1		COG1173	Glutathione transport system permease protein GsiD
20RA21853_00882	CDS	1317	brnQ_2		COG1114	Branched-chain amino acid transport system 2 carrier protein
20RA21853_00883	CDS	570		1.11.1.6		Manganese catalase
20RA21853_00884	CDS	264				hypothetical protein
20RA21853_00885	CDS	216				hypothetical protein
20RA21853_00886	CDS	354				hypothetical protein
20RA21853_00887	CDS	780				hypothetical protein
20RA21853_00888	CDS	813	ku		COG1273	Non-homologous end joining protein Ku
20RA21853_00889	CDS	282				hypothetical protein
20RA21853_00890	CDS	606				hypothetical protein
20RA21853_00891	CDS	369				hypothetical protein
20RA21853_00892	CDS	345				hypothetical protein
20RA21853_00893	CDS	2460	cpdA	3.1.4.53		3',5'-cyclic adenosine monophosphate phosphodiesterase CpdA
20RA21853_00894	CDS	204				hypothetical protein
20RA21853_00895	CDS	171				hypothetical protein
20RA21853_00896	CDS	1404	yhdG_2		COG0531	putative amino acid permease YhdG
20RA21853_00897	CDS	1128	gerN_1		COG0475	Na(+)/H(+)-K(+) antiporter GerN
20RA21853_00898	CDS	315				hypothetical protein
20RA21853_00899	CDS	864	hexR		COG1737	HTH-type transcriptional regulator HexR
20RA21853_00900	CDS	885	murQ	4.2.1.126	COG2103	N-acetylmuramic acid 6-phosphate etherase
20RA21853_00901	CDS	1365				PTS system EIIBC component
20RA21853_00902	CDS	1065				hypothetical protein
20RA21853_00903	CDS	405	catD_1	1.-.-.-	COG2259	Putative oxidoreductase CatD
20RA21853_00904	CDS	402				hypothetical protein
20RA21853_00905	CDS	486				hypothetical protein
20RA21853_00906	CDS	963				hypothetical protein
20RA21853_00907	CDS	495	decR_1		COG1522	DNA-binding transcriptional activator DecR
20RA21853_00908	CDS	456	argA	2.3.1.1		Amino-acid acetyltransferase
20RA21853_00909	CDS	345	gdx			Guanidinium exporter
20RA21853_00910	CDS	315	gdnD_1		COG2076	putative guanidinium efflux system subunit GdnD
20RA21853_00911	CDS	579	yvdT			putative HTH-type transcriptional regulator YvdT
20RA21853_00912	CDS	1203	tetA			Tetracycline resistance protein, class B
20RA21853_00913	CDS	339	yybR_1		COG1733	putative HTH-type transcriptional regulator YybR
20RA21853_00914	CDS	540				hypothetical protein
20RA21853_00915	CDS	549	mdaB	1.6.5.10	COG2249	NADPH:quinone oxidoreductase MdaB
20RA21853_00916	CDS	1740	sgrR_1			HTH-type transcriptional regulator SgrR
20RA21853_00917	CDS	1257	mdrP_2			Na(+), Li(+), K(+)/H(+) antiporter
20RA21853_00918	CDS	204				hypothetical protein
20RA21853_00919	CDS	516	yfkM	3.2.-.-	COG0693	General stress protein 18
20RA21853_00920	CDS	1998	katE	1.11.1.6	COG0753	Catalase HPII
20RA21853_00921	CDS	1200				hypothetical protein
20RA21853_00922	CDS	1350	arcD_2		COG0531	Arginine/ornithine antiporter
20RA21853_00923	CDS	831	racE	5.1.1.3	COG0796	Glutamate racemase 1
20RA21853_00924	CDS	1092				hypothetical protein
20RA21853_00925	CDS	1440	gapN	1.2.1.9	COG1012	NADP-dependent glyceraldehyde-3-phosphate dehydrogenase
20RA21853_00926	CDS	1761	yheI_1	3.6.3.-	COG1132	putative multidrug resistance ABC transporter ATP-binding/permease protein YheI
20RA21853_00927	CDS	1251	yheH_1	3.6.3.-	COG1132	putative multidrug resistance ABC transporter ATP-binding/permease protein YheH
20RA21853_00928	CDS	741	yheH_2	3.6.3.-	COG1132	putative multidrug resistance ABC transporter ATP-binding/permease protein YheH
20RA21853_00929	CDS	798	tcyA		COG0834	L-cystine-binding protein TcyA
20RA21853_00930	CDS	699	tcyB		COG0765	L-cystine transport system permease protein TcyB
20RA21853_00931	CDS	735	tcyC	3.6.3.-	COG1126	L-cystine import ATP-binding protein TcyC
20RA21853_00932	CDS	204	sasP-C_1			Small, acid-soluble spore protein C
20RA21853_00933	CDS	246				hypothetical protein
20RA21853_00934	CDS	1461	yheD			Endospore coat-associated protein YheD
20RA21853_00935	CDS	1053				hypothetical protein
20RA21853_00936	CDS	1146				hypothetical protein
20RA21853_00937	CDS	357				hypothetical protein
20RA21853_00938	CDS	597				hypothetical protein
20RA21853_00939	CDS	561				hypothetical protein
20RA21853_00940	CDS	1689	alsS	2.2.1.6	COG0028	Acetolactate synthase
20RA21853_00941	CDS	759	alsD	4.1.1.5	COG3527	Alpha-acetolactate decarboxylase
20RA21853_00942	CDS	357				hypothetical protein
20RA21853_00943	CDS	618		3.2.2.-	COG2094	Putative 3-methyladenine DNA glycosylase
20RA21853_00944	CDS	873	yhaX		COG0561	Stress response protein YhaX
20RA21853_00945	CDS	2838				hypothetical protein
20RA21853_00946	CDS	1047				hypothetical protein
20RA21853_00947	CDS	696				hypothetical protein
20RA21853_00948	CDS	1491	hemZ	1.3.99.-	COG0635	Oxygen-independent coproporphyrinogen-III oxidase-like protein HemZ
20RA21853_00949	CDS	1557		6.2.1.3	COG0318	Long-chain-fatty-acid--CoA ligase FadD13
20RA21853_00950	CDS	465				hypothetical protein
20RA21853_00951	CDS	1479	bicA		COG0659	Bicarbonate transporter BicA
20RA21853_00952	CDS	264				hypothetical protein
20RA21853_00953	CDS	372				hypothetical protein
20RA21853_00954	CDS	882				hypothetical protein
20RA21853_00955	CDS	2367	secA_1		COG0653	Protein translocase subunit SecA
20RA21853_00956	CDS	1521	murJ_2		COG2244	Lipid II flippase MurJ
20RA21853_00957	CDS	1104				hypothetical protein
20RA21853_00958	CDS	2445	sap_1			S-layer protein sap
20RA21853_00959	CDS	2589				hypothetical protein
20RA21853_00960	CDS	1191				hypothetical protein
20RA21853_00961	CDS	1416	patA_1	2.3.1.-	COG1696	Peptidoglycan O-acetyltransferase
20RA21853_00962	CDS	1458	patA_2	2.3.1.-	COG1696	Peptidoglycan O-acetyltransferase
20RA21853_00963	CDS	1032				hypothetical protein
20RA21853_00964	CDS	1380				hypothetical protein
20RA21853_00965	CDS	789	crt_1	4.2.1.150	COG1024	Short-chain-enoyl-CoA hydratase
20RA21853_00966	CDS	306				hypothetical protein
20RA21853_00967	CDS	180				hypothetical protein
20RA21853_00968	CDS	1050	ysdC_1	3.4.11.-	COG1363	Putative aminopeptidase YsdC
20RA21853_00969	CDS	1590				hypothetical protein
20RA21853_00970	CDS	954				hypothetical protein
20RA21853_00971	CDS	147				hypothetical protein
20RA21853_00972	CDS	996			COG3938	putative protein/GBAA_0901/BAS0853
20RA21853_00973	CDS	978	arcB	1.5.1.49		Delta(1)-pyrroline-2-carboxylate reductase
20RA21853_00974	CDS	231				hypothetical protein
20RA21853_00975	CDS	672				hypothetical protein
20RA21853_00976	CDS	651				hypothetical protein
20RA21853_00977	CDS	147				hypothetical protein
20RA21853_00978	CDS	1587	appA_2			Oligopeptide-binding protein AppA
20RA21853_00979	CDS	951	gsiC_3		COG0601	Glutathione transport system permease protein GsiC
20RA21853_00980	CDS	852	dppC_3		COG1173	Dipeptide transport system permease protein DppC
20RA21853_00981	CDS	441	oppD_4		COG0444	Oligopeptide transport ATP-binding protein OppD
20RA21853_00982	CDS	492	oppD_5		COG0444	Oligopeptide transport ATP-binding protein OppD
20RA21853_00983	CDS	972	oppF_4		COG4608	Oligopeptide transport ATP-binding protein OppF
20RA21853_00984	CDS	630				hypothetical protein
20RA21853_00985	CDS	573				hypothetical protein
20RA21853_00986	CDS	120				hypothetical protein
20RA21853_00987	CDS	417				hypothetical protein
20RA21853_00988	CDS	459	yxxD_1			Antitoxin YxxD
20RA21853_00989	CDS	1323	kgtP			Alpha-ketoglutarate permease
20RA21853_00990	CDS	1590	citS	2.7.13.3	COG3290	Sensor protein CitS
20RA21853_00991	CDS	678	citT_2		COG4565	Transcriptional regulatory protein CitT
20RA21853_00992	CDS	978				hypothetical protein
20RA21853_00993	CDS	1206				hypothetical protein
20RA21853_00994	CDS	2532				hypothetical protein
20RA21853_00995	CDS	2445				hypothetical protein
20RA21853_00996	CDS	252				hypothetical protein
20RA21853_00997	CDS	744	mta_1		COG0789	HTH-type transcriptional activator mta
20RA21853_00998	CDS	327				hypothetical protein
20RA21853_00999	CDS	861				hypothetical protein
20RA21853_01000	CDS	1287	dnaC_1	3.6.4.12	COG0305	Replicative DNA helicase
20RA21853_01001	CDS	168				hypothetical protein
20RA21853_01002	CDS	417				hypothetical protein
20RA21853_01003	CDS	345				hypothetical protein
20RA21853_01004	CDS	786				hypothetical protein
20RA21853_01005	CDS	768	yfcA_2		COG0730	putative membrane transporter protein YfcA
20RA21853_01006	CDS	156				hypothetical protein
20RA21853_01007	CDS	576				hypothetical protein
20RA21853_01008	CDS	1461	emrB_1			Multidrug export protein EmrB
20RA21853_01009	CDS	528				hypothetical protein
20RA21853_01010	CDS	483				hypothetical protein
20RA21853_01011	CDS	342				hypothetical protein
20RA21853_01012	CDS	126				hypothetical protein
20RA21853_01013	CDS	267				hypothetical protein
20RA21853_01014	CDS	1407				hypothetical protein
20RA21853_01015	CDS	102				hypothetical protein
20RA21853_01016	CDS	585				hypothetical protein
20RA21853_01017	CDS	555				hypothetical protein
20RA21853_01018	CDS	1884	menH_1	4.2.99.20		2-succinyl-6-hydroxy-2,4-cyclohexadiene-1-carboxylate synthase
20RA21853_01019	CDS	567	yfiR			putative HTH-type transcriptional regulator YfiR
20RA21853_01020	CDS	267				hypothetical protein
20RA21853_01021	CDS	357				hypothetical protein
20RA21853_01022	CDS	459				hypothetical protein
20RA21853_01023	CDS	585				hypothetical protein
20RA21853_01024	CDS	372				hypothetical protein
20RA21853_01025	CDS	654				hypothetical protein
20RA21853_01026	CDS	639				hypothetical protein
20RA21853_01027	CDS	999	dhaK	2.7.1.121	COG2376	PTS-dependent dihydroxyacetone kinase, dihydroxyacetone-binding subunit DhaK
20RA21853_01028	CDS	567	dhaS			HTH-type dhaKLM operon transcriptional activator DhaS
20RA21853_01029	CDS	1752				hypothetical protein
20RA21853_01030	CDS	663	azoR1_1	1.7.1.17	COG1182	FMN-dependent NADH-azoreductase 1
20RA21853_01031	CDS	507			COG1959	Putative HTH-type transcriptional regulator
20RA21853_01032	CDS	390				hypothetical protein
20RA21853_01033	CDS	834				hypothetical protein
20RA21853_01034	CDS	195				hypothetical protein
20RA21853_01035	CDS	303				hypothetical protein
20RA21853_01036	CDS	1125				hypothetical protein
20RA21853_01037	CDS	111				hypothetical protein
20RA21853_01038	CDS	282				hypothetical protein
20RA21853_01039	CDS	279				hypothetical protein
20RA21853_01040	CDS	165				hypothetical protein
20RA21853_01041	CDS	1734				hypothetical protein
20RA21853_01042	CDS	315				hypothetical protein
20RA21853_01043	CDS	612				hypothetical protein
20RA21853_01044	CDS	462				hypothetical protein
20RA21853_01045	CDS	390	yflT_1			General stress protein 17M
20RA21853_01046	CDS	201				hypothetical protein
20RA21853_01047	CDS	252				hypothetical protein
20RA21853_01048	CDS	201				hypothetical protein
20RA21853_01049	CDS	339	rsbV			Anti-sigma-B factor antagonist
20RA21853_01050	CDS	483	rsbW	2.7.11.1	COG2172	Serine-protein kinase RsbW
20RA21853_01051	CDS	777	sigB		COG1191	RNA polymerase sigma-B factor
20RA21853_01052	CDS	441				hypothetical protein
20RA21853_01053	CDS	1143	rssB			Regulator of RpoS
20RA21853_01054	CDS	858	cheR_1	2.1.1.80		Chemotaxis protein methyltransferase
20RA21853_01055	CDS	2691	rcsC_1	2.7.13.3		Sensor histidine kinase RcsC
20RA21853_01056	CDS	252				hypothetical protein
20RA21853_01057	CDS	138				hypothetical protein
20RA21853_01058	CDS	531				hypothetical protein
20RA21853_01059	CDS	282				hypothetical protein
20RA21853_01060	CDS	312				hypothetical protein
20RA21853_01061	CDS	306				hypothetical protein
20RA21853_01062	CDS	996	ppsC	2.3.1.41		Phthiocerol synthesis polyketide synthase type I PpsC
20RA21853_01063	CDS	141				hypothetical protein
20RA21853_01064	CDS	426				hypothetical protein
20RA21853_01065	CDS	186				hypothetical protein
20RA21853_01066	CDS	1299	yhaO		COG0420	putative metallophosphoesterase YhaO
20RA21853_01067	CDS	600	yhaN_1		COG4717	putative protein YhaN
20RA21853_01068	CDS	1131				IS607 family transposase ISCbo6
20RA21853_01069	CDS	2304	yhaN_2		COG4717	putative protein YhaN
20RA21853_01070	CDS	945	yhaM	3.1.-.-	COG3481	3'-5' exoribonuclease YhaM
20RA21853_01071	CDS	576	comR			HTH-type transcriptional repressor ComR
20RA21853_01072	CDS	1212	sotB_1			sugar efflux transporter
20RA21853_01073	CDS	945	mhqA_1	1.13.11.-	COG0346	Putative ring-cleaving dioxygenase MhqA
20RA21853_01074	CDS	123				hypothetical protein
20RA21853_01075	CDS	801	mhqA_2	1.13.11.-	COG0346	Putative ring-cleaving dioxygenase MhqA
20RA21853_01076	CDS	1113				hypothetical protein
20RA21853_01077	CDS	132				hypothetical protein
20RA21853_01078	CDS	876	menH_2	4.2.99.20		2-succinyl-6-hydroxy-2,4-cyclohexadiene-1-carboxylate synthase
20RA21853_01079	CDS	201	yhaL			Sporulation protein YhaL
20RA21853_01080	CDS	906				hypothetical protein
20RA21853_01081	CDS	450				hypothetical protein
20RA21853_01082	CDS	561	glpP		COG1954	Glycerol uptake operon antiterminator regulatory protein
20RA21853_01083	CDS	822	glpF		COG0580	Glycerol uptake facilitator protein
20RA21853_01084	CDS	1491	glpK	2.7.1.30	COG0554	Glycerol kinase
20RA21853_01085	CDS	1683	glpD	1.1.5.3	COG0578	Aerobic glycerol-3-phosphate dehydrogenase
20RA21853_01086	CDS	165				hypothetical protein
20RA21853_01087	CDS	411				hypothetical protein
20RA21853_01088	CDS	621	algU_1		COG1595	RNA polymerase sigma-H factor
20RA21853_01089	CDS	408				hypothetical protein
20RA21853_01090	CDS	1251	mrdB	2.4.1.129		Peptidoglycan glycosyltransferase MrdB
20RA21853_01091	CDS	486				hypothetical protein
20RA21853_01092	CDS	366				hypothetical protein
20RA21853_01093	CDS	1392	mdtD			Putative multidrug resistance protein MdtD
20RA21853_01094	CDS	1449	farB			Fatty acid resistance protein FarB
20RA21853_01095	CDS	564				hypothetical protein
20RA21853_01096	CDS	2331	helD_1	3.6.4.12	COG3973	DNA helicase IV
20RA21853_01097	CDS	864	prsA1	5.2.1.8	COG0760	Foldase protein PrsA 1
20RA21853_01098	CDS	195				hypothetical protein
20RA21853_01099	CDS	336	yhaI_1			putative protein YhaI
20RA21853_01100	CDS	558	hpr		COG1846	HTH-type transcriptional regulator Hpr
20RA21853_01101	CDS	363				hypothetical protein
20RA21853_01102	CDS	435	hit_2		COG0537	Protein hit
20RA21853_01103	CDS	732	ecsA_1		COG1131	ABC-type transporter ATP-binding protein EcsA
20RA21853_01104	CDS	1212				hypothetical protein
20RA21853_01105	CDS	708				hypothetical protein
20RA21853_01106	CDS	144				hypothetical protein
20RA21853_01107	CDS	582	slmA			Nucleoid occlusion factor SlmA
20RA21853_01108	CDS	168				hypothetical protein
20RA21853_01109	CDS	477				hypothetical protein
20RA21853_01110	CDS	345				hypothetical protein
20RA21853_01111	CDS	1134				hypothetical protein
20RA21853_01112	CDS	435				hypothetical protein
20RA21853_01113	CDS	267				hypothetical protein
20RA21853_01114	CDS	372				hypothetical protein
20RA21853_01115	CDS	282				hypothetical protein
20RA21853_01116	CDS	825				hypothetical protein
20RA21853_01117	CDS	285				hypothetical protein
20RA21853_01118	CDS	360				hypothetical protein
20RA21853_01119	CDS	804				hypothetical protein
20RA21853_01120	CDS	297				hypothetical protein
20RA21853_01121	CDS	477				hypothetical protein
20RA21853_01122	CDS	1419				hypothetical protein
20RA21853_01123	CDS	504	hmoB	1.14.14.18	COG2329	Heme-degrading monooxygenase HmoB
20RA21853_01124	CDS	2118	pbpF_1		COG0744	Penicillin-binding protein 1F
20RA21853_01125	CDS	1047	hemE	4.1.1.37	COG0407	Uroporphyrinogen decarboxylase
20RA21853_01126	CDS	936	hemH1_1	4.99.1.1	COG0276	Ferrochelatase 1
20RA21853_01127	CDS	1422	hemY_1	1.3.3.4	COG1232	Protoporphyrinogen oxidase
20RA21853_01128	CDS	1353				hypothetical protein
20RA21853_01129	CDS	2367				hypothetical protein
20RA21853_01130	CDS	354				hypothetical protein
20RA21853_01131	CDS	840				hypothetical protein
20RA21853_01132	CDS	399	blaI		COG3682	Penicillinase repressor
20RA21853_01133	CDS	1899				hypothetical protein
20RA21853_01134	CDS	573				hypothetical protein
20RA21853_01135	CDS	2610	smc_1			Chromosome partition protein Smc
20RA21853_01136	CDS	216				hypothetical protein
20RA21853_01137	CDS	306				hypothetical protein
20RA21853_01138	CDS	354				hypothetical protein
20RA21853_01139	CDS	504				hypothetical protein
20RA21853_01140	CDS	978	cytR		COG1609	HTH-type transcriptional repressor CytR
20RA21853_01141	CDS	129				hypothetical protein
20RA21853_01142	CDS	735			COG1234	putative protein
20RA21853_01143	CDS	990	lplJ	6.3.1.20	COG0095	Lipoate-protein ligase LplJ
20RA21853_01144	CDS	429				hypothetical protein
20RA21853_01145	CDS	1533	lcfB	6.2.1.3	COG0318	Long-chain-fatty-acid--CoA ligase
20RA21853_01146	CDS	252				hypothetical protein
20RA21853_01147	CDS	1041				hypothetical protein
20RA21853_01148	CDS	6675				hypothetical protein
20RA21853_01149	CDS	480				hypothetical protein
20RA21853_01150	CDS	354				hypothetical protein
20RA21853_01151	CDS	753	wapA	3.1.-.-	COG3209	tRNA nuclease WapA
20RA21853_01152	CDS	246				hypothetical protein
20RA21853_01153	CDS	159				hypothetical protein
20RA21853_01154	CDS	492				hypothetical protein
20RA21853_01155	CDS	195				hypothetical protein
20RA21853_01156	CDS	267	ycjY		COG1073	putative protein YcjY
20RA21853_01157	CDS	237				hypothetical protein
20RA21853_01158	CDS	864	lpxG_1	3.6.1.-	COG1408	UDP-2,3-diacylglucosamine pyrophosphatase LpxG
20RA21853_01159	CDS	978				hypothetical protein
20RA21853_01160	CDS	1119	yhdL_1			putative anti-sigma-M factor YhdL
20RA21853_01161	CDS	486	sigM_1		COG1595	ECF RNA polymerase sigma factor SigM
20RA21853_01162	CDS	903	rhaS_2			HTH-type transcriptional activator RhaS
20RA21853_01163	CDS	366				hypothetical protein
20RA21853_01164	CDS	162				hypothetical protein
20RA21853_01165	CDS	1743	sasA_6	2.7.-.-		Adaptive-response sensory-kinase SasA
20RA21853_01166	CDS	705	regX3_2		COG0745	Sensory transduction protein regX3
20RA21853_01167	CDS	849				hypothetical protein
20RA21853_01168	CDS	333				hypothetical protein
20RA21853_01169	CDS	192				hypothetical protein
20RA21853_01170	CDS	189				hypothetical protein
20RA21853_01171	CDS	1269	htpX	3.4.24.-		Protease HtpX
20RA21853_01172	CDS	1728				hypothetical protein
20RA21853_01173	CDS	909				hypothetical protein
20RA21853_01174	CDS	672				hypothetical protein
20RA21853_01175	CDS	660				hypothetical protein
20RA21853_01176	CDS	657	sap_2			S-layer protein sap
20RA21853_01177	CDS	1590	aceB	2.3.3.9	COG2225	Malate synthase A
20RA21853_01178	CDS	1278	aceA	4.1.3.1	COG2224	Isocitrate lyase
20RA21853_01179	CDS	789				hypothetical protein
20RA21853_01180	CDS	204	cspA_1		COG1278	Major cold shock protein CspA
20RA21853_01181	CDS	276				hypothetical protein
20RA21853_01182	CDS	186				hypothetical protein
20RA21853_01183	CDS	582	comK		COG4903	Competence transcription factor
20RA21853_01184	CDS	594	ydjZ_2		COG0398	TVP38/TMEM64 family inner membrane protein YdjZ
20RA21853_01185	CDS	564	spsB_1	3.4.21.89	COG0681	Signal peptidase IB
20RA21853_01186	CDS	3516	addB	3.1.-.-	COG3857	ATP-dependent helicase/deoxyribonuclease subunit B
20RA21853_01187	CDS	3726	addA	3.1.-.-	COG1074	ATP-dependent helicase/nuclease subunit A
20RA21853_01188	CDS	288				hypothetical protein
20RA21853_01189	CDS	216	gerPF_1			putative spore germination protein GerPF
20RA21853_01190	CDS	387	gerPE			putative spore germination protein GerPE
20RA21853_01191	CDS	195	gerPD			putative spore germination protein GerPD
20RA21853_01192	CDS	615	gerPC			putative spore germination protein GerPC
20RA21853_01193	CDS	207	gerPB			putative spore germination protein GerPB
20RA21853_01194	CDS	222	gerPA			putative spore germination protein GerPA
20RA21853_01195	CDS	900	yisK_2		COG0179	putative protein YisK
20RA21853_01196	CDS	285				hypothetical protein
20RA21853_01197	CDS	1191	rocD	2.6.1.13	COG4992	Ornithine aminotransferase
20RA21853_01198	CDS	366				hypothetical protein
20RA21853_01199	CDS	555				hypothetical protein
20RA21853_01200	CDS	1848	asnO_1	6.3.5.4	COG0367	Asparagine synthetase [glutamine-hydrolyzing] 3
20RA21853_01201	CDS	960	hemH1_2	4.99.1.1	COG0276	Ferrochelatase 1
20RA21853_01202	CDS	1467	katA_1	1.11.1.6	COG0753	Catalase
20RA21853_01203	CDS	1233	nrgA			Ammonium transporter
20RA21853_01204	CDS	1296				hypothetical protein
20RA21853_01205	CDS	885				hypothetical protein
20RA21853_01206	CDS	492				hypothetical protein
20RA21853_01207	CDS	855	cvfB			Conserved virulence factor B
20RA21853_01208	CDS	264				hypothetical protein
20RA21853_01209	CDS	858	prsA2	5.2.1.8	COG0760	Foldase protein PrsA 2
20RA21853_01210	CDS	132				hypothetical protein
20RA21853_01211	CDS	858				hypothetical protein
20RA21853_01212	CDS	198				hypothetical protein
20RA21853_01213	CDS	141				hypothetical protein
20RA21853_01214	CDS	810	yitU	3.1.3.104	COG0561	5-amino-6-(5-phospho-D-ribitylamino)uracil phosphatase YitU
20RA21853_01215	CDS	180				hypothetical protein
20RA21853_01216	CDS	2601	clpB		COG0542	Chaperone protein ClpB
20RA21853_01217	CDS	183				hypothetical protein
20RA21853_01218	CDS	735				hypothetical protein
20RA21853_01219	CDS	846				hypothetical protein
20RA21853_01220	CDS	225				hypothetical protein
20RA21853_01221	CDS	933	fabHA	2.3.1.180	COG0332	3-oxoacyl-[acyl-carrier-protein] synthase 3 protein 1
20RA21853_01222	CDS	1239	fabF	2.3.1.179	COG0304	3-oxoacyl-[acyl-carrier-protein] synthase 2
20RA21853_01223	CDS	789				hypothetical protein
20RA21853_01224	CDS	747				hypothetical protein
20RA21853_01225	CDS	990	trpS_1	6.1.1.2	COG0180	Tryptophan--tRNA ligase
20RA21853_01226	CDS	381				hypothetical protein
20RA21853_01227	CDS	1632	dppE_4		COG4166	Dipeptide-binding protein DppE
20RA21853_01228	CDS	930	oppB		COG0601	Oligopeptide transport system permease protein OppB
20RA21853_01229	CDS	1017	oppC_2		COG1173	Oligopeptide transport system permease protein OppC
20RA21853_01230	CDS	1044	oppD_6		COG0444	Oligopeptide transport ATP-binding protein OppD
20RA21853_01231	CDS	936	oppF_5		COG4608	Oligopeptide transport ATP-binding protein OppF
20RA21853_01232	CDS	1446	yeeO		COG0534	putative FMN/FAD exporter YeeO
20RA21853_01233	CDS	1647	dppE_5		COG4166	Dipeptide-binding protein DppE
20RA21853_01234	CDS	204				hypothetical protein
20RA21853_01235	CDS	396	spxA_1		COG1393	Regulatory protein Spx
20RA21853_01236	CDS	675				hypothetical protein
20RA21853_01237	CDS	684	mecA		COG4862	Adapter protein MecA 1
20RA21853_01238	CDS	1545	ywiE	2.7.8.-	COG1502	putative cardiolipin synthase YwiE
20RA21853_01239	CDS	1245	coiA		COG4469	Competence protein CoiA
20RA21853_01240	CDS	1827	pepF1_1	3.4.24.-		Oligoendopeptidase F, plasmid
20RA21853_01241	CDS	174				hypothetical protein
20RA21853_01242	CDS	894				hypothetical protein
20RA21853_01243	CDS	399	yjbI		COG2346	Group 2 truncated hemoglobin YjbI
20RA21853_01244	CDS	579	yjbK	3.6.1.-	COG4116	Putative triphosphatase YjbK
20RA21853_01245	CDS	360				hypothetical protein
20RA21853_01246	CDS	639	yjbM	2.7.6.5	COG2357	GTP pyrophosphokinase YjbM
20RA21853_01247	CDS	798	ppnKA	2.7.1.23	COG0061	NAD kinase 1
20RA21853_01248	CDS	894				hypothetical protein
20RA21853_01249	CDS	618				hypothetical protein
20RA21853_01250	CDS	363				hypothetical protein
20RA21853_01251	CDS	741	prpE	3.6.1.17	COG0639	Bis(5'-nucleosyl)-tetraphosphatase PrpE [asymmetrical]
20RA21853_01252	CDS	240	ftsW_1	2.4.1.129	COG0772	putative peptidoglycan glycosyltransferase FtsW
20RA21853_01253	CDS	924	rodA_1	2.4.1.129	COG0772	Peptidoglycan glycosyltransferase RodA
20RA21853_01254	CDS	936				hypothetical protein
20RA21853_01255	CDS	768				putative protein
20RA21853_01256	CDS	846	mycF	2.1.1.237		Mycinamicin III 3''-O-methyltransferase
20RA21853_01257	CDS	789				hypothetical protein
20RA21853_01258	CDS	1158				hypothetical protein
20RA21853_01259	CDS	690	COQ3_1	2.1.1.222		Ubiquinone biosynthesis O-methyltransferase, mitochondrial
20RA21853_01260	CDS	687				hypothetical protein
20RA21853_01261	CDS	681				hypothetical protein
20RA21853_01262	CDS	738	rmlA	2.7.7.24	COG1209	Glucose-1-phosphate thymidylyltransferase
20RA21853_01263	CDS	546	rfbC	5.1.3.13	COG1898	dTDP-4-dehydrorhamnose 3,5-epimerase
20RA21853_01264	CDS	969	rmlB	4.2.1.46	COG1088	dTDP-glucose 4,6-dehydratase
20RA21853_01265	CDS	855	rmlD	1.1.1.133		dTDP-4-dehydrorhamnose reductase
20RA21853_01266	CDS	771	fabI	1.3.1.9	COG0623	Enoyl-[acyl-carrier-protein] reductase [NADH] FabI
20RA21853_01267	CDS	522				hypothetical protein
20RA21853_01268	CDS	459	cotZ_1			Spore coat protein Z
20RA21853_01269	CDS	360				hypothetical protein
20RA21853_01270	CDS	504				hypothetical protein
20RA21853_01271	CDS	471	cotZ_2			Spore coat protein Z
20RA21853_01272	CDS	2067	yjcD	3.6.4.12	COG0210	Putative ATP-dependent DNA helicase YjcD
20RA21853_01273	CDS	423	yjcF_1	2.3.1.-		putative N-acetyltransferase YjcF
20RA21853_01274	CDS	519	yjcG	3.1.-.-	COG1514	Putative phosphoesterase YjcG
20RA21853_01275	CDS	732				hypothetical protein
20RA21853_01276	CDS	912				hypothetical protein
20RA21853_01277	CDS	396				hypothetical protein
20RA21853_01278	CDS	399				hypothetical protein
20RA21853_01279	CDS	1479	putP		COG0591	High-affinity proline transporter PutP
20RA21853_01280	CDS	1419	trpE	4.1.3.27	COG0147	Anthranilate synthase component 1
20RA21853_01281	CDS	588	pabA_2	2.6.1.85	COG0512	Aminodeoxychorismate/anthranilate synthase component 2
20RA21853_01282	CDS	1026	trpD2	2.4.2.18	COG0547	Anthranilate phosphoribosyltransferase 2
20RA21853_01283	CDS	762	trpC	4.1.1.48		Indole-3-glycerol phosphate synthase
20RA21853_01284	CDS	615	trpF	5.3.1.24	COG0135	N-(5'-phosphoribosyl)anthranilate isomerase
20RA21853_01285	CDS	1194	trpB	4.2.1.20	COG0133	Tryptophan synthase beta chain
20RA21853_01286	CDS	777	trpA	4.2.1.20	COG0159	Tryptophan synthase alpha chain
20RA21853_01287	CDS	360				hypothetical protein
20RA21853_01288	CDS	1500	lctP		COG1620	L-lactate permease
20RA21853_01289	CDS	684				hypothetical protein
20RA21853_01290	CDS	834				hypothetical protein
20RA21853_01291	CDS	786				hypothetical protein
20RA21853_01292	CDS	432				hypothetical protein
20RA21853_01293	CDS	1335	cdr_2	1.8.1.14		Coenzyme A disulfide reductase
20RA21853_01294	CDS	492				hypothetical protein
20RA21853_01295	CDS	411				hypothetical protein
20RA21853_01296	CDS	1542				hypothetical protein
20RA21853_01297	CDS	1950				hypothetical protein
20RA21853_01298	CDS	1920				hypothetical protein
20RA21853_01299	CDS	1257	odhB	2.3.1.61		Dihydrolipoyllysine-residue succinyltransferase component of 2-oxoglutarate dehydrogenase complex
20RA21853_01300	CDS	2868	odhA	1.2.4.2		2-oxoglutarate dehydrogenase E1 component
20RA21853_01301	CDS	198				hypothetical protein
20RA21853_01302	CDS	378				hypothetical protein
20RA21853_01303	CDS	183				hypothetical protein
20RA21853_01304	CDS	360				hypothetical protein
20RA21853_01305	CDS	405				hypothetical protein
20RA21853_01306	CDS	870				hypothetical protein
20RA21853_01307	CDS	183				hypothetical protein
20RA21853_01308	CDS	249				hypothetical protein
20RA21853_01309	CDS	189				hypothetical protein
20RA21853_01310	tRNA	73				tRNA-Val(gac)
20RA21853_01311	CDS	225				hypothetical protein
20RA21853_01312	CDS	756	COQ5_1	2.1.1.163		2-methoxy-6-polyprenyl-1,4-benzoquinol methylase, mitochondrial
20RA21853_01313	CDS	228				hypothetical protein
20RA21853_01314	CDS	1224	dacB_1	3.4.16.4	COG1686	D-alanyl-D-alanine carboxypeptidase DacB
20RA21853_01315	CDS	570	sipW	3.4.21.89	COG0681	Signal peptidase I W
20RA21853_01316	CDS	588	tasA_1			Major biofilm matrix component
20RA21853_01317	CDS	765				hypothetical protein
20RA21853_01318	CDS	594	tasA_2			Major biofilm matrix component
20RA21853_01319	CDS	324	sinR		COG1396	HTH-type transcriptional regulator SinR
20RA21853_01320	CDS	2388	ina_2	3.4.24.-		Immune inhibitor A
20RA21853_01321	CDS	1368	aldH1	1.2.1.-	COG1012	4,4'-diaponeurosporen-aldehyde dehydrogenase
20RA21853_01322	CDS	984	potA	7.6.2.11	COG3842	Spermidine/putrescine import ATP-binding protein PotA
20RA21853_01323	CDS	849	potB		COG1176	Spermidine/putrescine transport system permease protein PotB
20RA21853_01324	CDS	801	ydcV			Inner membrane ABC transporter permease protein YdcV
20RA21853_01325	CDS	1038	potD		COG0687	Spermidine/putrescine-binding periplasmic protein
20RA21853_01326	CDS	648				hypothetical protein
20RA21853_01327	CDS	2193	ydfJ		COG2409	Membrane protein YdfJ
20RA21853_01328	CDS	417				hypothetical protein
20RA21853_01329	CDS	924	rluD_1	5.4.99.23	COG0564	Ribosomal large subunit pseudouridine synthase D
20RA21853_01330	CDS	606				hypothetical protein
20RA21853_01331	CDS	828				hypothetical protein
20RA21853_01332	CDS	1329	lutA_1			Lactate utilization protein A
20RA21853_01333	CDS	1413		1.-.-.-	COG0277	putative FAD-linked oxidoreductase
20RA21853_01334	CDS	1116	cdaR_2		COG3835	Carbohydrate diacid regulator
20RA21853_01335	CDS	975				hypothetical protein
20RA21853_01336	CDS	672	srrA_2		COG0745	Transcriptional regulatory protein SrrA
20RA21853_01337	CDS	1401	rcsC_2	2.7.13.3		Sensor histidine kinase RcsC
20RA21853_01338	CDS	657	lutR		COG2186	HTH-type transcriptional regulator LutR
20RA21853_01339	CDS	720	lutA_2		COG0247	Lactate utilization protein A
20RA21853_01340	CDS	1422	lutB_1		COG1139	Lactate utilization protein B
20RA21853_01341	CDS	711	lutC_1		COG1556	Lactate utilization protein C
20RA21853_01342	CDS	723	comC			Type 4 prepilin-like proteins leader peptide-processing enzyme
20RA21853_01343	CDS	150				hypothetical protein
20RA21853_01344	CDS	852	nirC		COG2116	Nitrite transporter NirC
20RA21853_01345	CDS	795				hypothetical protein
20RA21853_01346	CDS	1320	ktrB_1		COG0168	Ktr system potassium uptake protein B
20RA21853_01347	CDS	186	sspD			Small, acid-soluble spore protein D
20RA21853_01348	CDS	444	phaJ_1	4.2.1.119	COG2030	(R)-specific enoyl-CoA hydratase
20RA21853_01349	CDS	525				hypothetical protein
20RA21853_01350	CDS	453				hypothetical protein
20RA21853_01351	CDS	483				hypothetical protein
20RA21853_01352	CDS	744	fabG_2	1.1.1.100		3-oxoacyl-[acyl-carrier-protein] reductase FabG
20RA21853_01353	CDS	1086	phaC	2.3.1.-	COG3243	Poly(3-hydroxyalkanoate) polymerase subunit PhaC
20RA21853_01354	CDS	1170	puuB	1.4.3.-		Gamma-glutamylputrescine oxidoreductase
20RA21853_01355	CDS	1350	ktrB_2		COG0168	Ktr system potassium uptake protein B
20RA21853_01356	CDS	336				hypothetical protein
20RA21853_01357	CDS	153				hypothetical protein
20RA21853_01358	CDS	1077			COG1840	putative protein
20RA21853_01359	CDS	108				hypothetical protein
20RA21853_01360	CDS	255	cysA	7.3.2.3	COG1118	Sulfate/thiosulfate import ATP-binding protein CysA
20RA21853_01361	CDS	627	btuD_2	7.6.2.8		Vitamin B12 import ATP-binding protein BtuD
20RA21853_01362	CDS	90				hypothetical protein
20RA21853_01363	CDS	1659				hypothetical protein
20RA21853_01364	CDS	795	phnX	3.11.1.1		Phosphonoacetaldehyde hydrolase
20RA21853_01365	CDS	1098	phnW_1	2.6.1.37	COG0075	2-aminoethylphosphonate--pyruvate transaminase
20RA21853_01366	CDS	1185	lysDH	1.4.1.18		Lysine 6-dehydrogenase
20RA21853_01367	CDS	783	srlR		COG1349	Glucitol operon repressor
20RA21853_01368	CDS	120				hypothetical protein
20RA21853_01369	CDS	273				hypothetical protein
20RA21853_01370	CDS	441				hypothetical protein
20RA21853_01371	CDS	1629				hypothetical protein
20RA21853_01372	CDS	303	mtnB_1	4.2.1.109	COG0235	Methylthioribulose-1-phosphate dehydratase
20RA21853_01373	CDS	624				hypothetical protein
20RA21853_01374	CDS	771			COG2861	putative protein
20RA21853_01375	CDS	282				hypothetical protein
20RA21853_01376	CDS	1497	kinD	2.7.13.3		Sporulation kinase D
20RA21853_01377	CDS	447	mhqR_1		COG1846	HTH-type transcriptional regulator MhqR
20RA21853_01378	CDS	1695				hypothetical protein
20RA21853_01379	CDS	534				hypothetical protein
20RA21853_01380	CDS	117				hypothetical protein
20RA21853_01381	CDS	1209	rcsC_3	2.7.13.3		Sensor histidine kinase RcsC
20RA21853_01382	CDS	663	queC	6.3.4.20	COG0603	7-cyano-7-deazaguanine synthase
20RA21853_01383	CDS	492				hypothetical protein
20RA21853_01384	CDS	717	queE_2	4.3.99.3	COG0602	7-carboxy-7-deazaguanine synthase
20RA21853_01385	CDS	498	queF	1.7.1.13	COG0780	NADPH-dependent 7-cyano-7-deazaguanine reductase
20RA21853_01386	CDS	186				hypothetical protein
20RA21853_01387	CDS	156				hypothetical protein
20RA21853_01388	CDS	603				hypothetical protein
20RA21853_01389	CDS	579				hypothetical protein
20RA21853_01390	CDS	195				hypothetical protein
20RA21853_01391	CDS	318				hypothetical protein
20RA21853_01392	CDS	360	nrdI		COG1780	Protein NrdI
20RA21853_01393	CDS	768	nrdE_1	1.17.4.1	COG0209	Ribonucleoside-diphosphate reductase subunit alpha
20RA21853_01394	CDS	762				hypothetical protein
20RA21853_01395	CDS	1323	nrdE_2	1.17.4.1	COG0209	Ribonucleoside-diphosphate reductase subunit alpha
20RA21853_01396	CDS	969	nrdF	1.17.4.1	COG0208	Ribonucleoside-diphosphate reductase subunit beta
20RA21853_01397	CDS	381				hypothetical protein
20RA21853_01398	CDS	699	yxlF_1	3.6.3.-	COG1131	putative ABC transporter ATP-binding protein YxlF
20RA21853_01399	CDS	795				hypothetical protein
20RA21853_01400	CDS	903	bcrA_2			Bacitracin transport ATP-binding protein BcrA
20RA21853_01401	CDS	777				hypothetical protein
20RA21853_01402	CDS	1014				hypothetical protein
20RA21853_01403	CDS	183				hypothetical protein
20RA21853_01404	CDS	453	lrpC_1		COG1522	HTH-type transcriptional regulator LrpC
20RA21853_01405	CDS	429				hypothetical protein
20RA21853_01406	CDS	555	rutB_1	3.5.1.110		Peroxyureidoacrylate/ureidoacrylate amidohydrolase RutB
20RA21853_01407	CDS	399				hypothetical protein
20RA21853_01408	CDS	921	ykfA	3.4.16.-	COG1619	putative murein peptide carboxypeptidase
20RA21853_01409	CDS	1095	nmoA	1.13.12.-	COG2070	Nitronate monooxygenase
20RA21853_01410	CDS	1176	dltD_1		COG3966	Protein DltD
20RA21853_01411	CDS	240	dltC		COG0236	D-alanyl carrier protein
20RA21853_01412	CDS	1167				hypothetical protein
20RA21853_01413	CDS	1512	dltA	6.2.1.54	COG1020	D-alanine--D-alanyl carrier protein ligase
20RA21853_01414	CDS	147				hypothetical protein
20RA21853_01415	CDS	1170		3.5.1.47		N-acetyldiaminopimelate deacetylase
20RA21853_01416	CDS	177				hypothetical protein
20RA21853_01417	CDS	447				Flavodoxin
20RA21853_01418	CDS	774				hypothetical protein
20RA21853_01419	CDS	162				hypothetical protein
20RA21853_01420	CDS	903	aacA-aphD_1			Bifunctional AAC/APH
20RA21853_01421	CDS	498				hypothetical protein
20RA21853_01422	CDS	150				hypothetical protein
20RA21853_01423	CDS	174				hypothetical protein
20RA21853_01424	CDS	1362	norM		COG0534	Multidrug resistance protein NorM
20RA21853_01425	CDS	792	uppP_3	3.6.1.27	COG1968	Undecaprenyl-diphosphatase
20RA21853_01426	CDS	555				hypothetical protein
20RA21853_01427	CDS	432				hypothetical protein
20RA21853_01428	CDS	396	mhqR_2		COG1846	HTH-type transcriptional regulator MhqR
20RA21853_01429	CDS	156				hypothetical protein
20RA21853_01430	CDS	1236	gltP_1		COG1301	Proton/glutamate-aspartate symporter
20RA21853_01431	CDS	1344	ktrB_3		COG0168	Ktr system potassium uptake protein B
20RA21853_01432	CDS	366				hypothetical protein
20RA21853_01433	CDS	468	ytfJ_1		COG3874	putative spore protein YtfJ
20RA21853_01434	CDS	90				hypothetical protein
20RA21853_01435	CDS	249				hypothetical protein
20RA21853_01436	CDS	240				hypothetical protein
20RA21853_01437	CDS	237				hypothetical protein
20RA21853_01438	CDS	897	ilvE_2	2.6.1.42	COG0115	Branched-chain-amino-acid aminotransferase
20RA21853_01439	CDS	1701	ilvB_1	2.2.1.6	COG0028	Acetolactate synthase large subunit
20RA21853_01440	CDS	510	ilvH_1	2.2.1.6	COG0440	Acetolactate synthase small subunit
20RA21853_01441	CDS	1011	ilvC_1	1.1.1.86	COG0059	Ketol-acid reductoisomerase (NADP(+))
20RA21853_01442	CDS	1521	leuA	2.3.3.13		2-isopropylmalate synthase
20RA21853_01443	CDS	1065	leuB	1.1.1.85	COG0473	3-isopropylmalate dehydrogenase
20RA21853_01444	CDS	1395	leuC	4.2.1.33	COG0065	3-isopropylmalate dehydratase large subunit
20RA21853_01445	CDS	582	leuD	4.2.1.33	COG0066	3-isopropylmalate dehydratase small subunit
20RA21853_01446	CDS	1263	hisZ		COG3705	ATP phosphoribosyltransferase regulatory subunit
20RA21853_01447	CDS	636	hisG	2.4.2.17	COG0040	ATP phosphoribosyltransferase
20RA21853_01448	CDS	1290	hisD	1.1.1.23		Histidinol dehydrogenase
20RA21853_01449	CDS	585	hisB	4.2.1.19		Imidazoleglycerol-phosphate dehydratase
20RA21853_01450	CDS	630	hisH	4.3.2.10	COG0118	Imidazole glycerol phosphate synthase subunit HisH
20RA21853_01451	CDS	720	priA_1	5.3.1.16	COG0106	Phosphoribosyl isomerase A
20RA21853_01452	CDS	759	hisF	4.3.2.10	COG0107	Imidazole glycerol phosphate synthase subunit HisF
20RA21853_01453	CDS	306	hisI	3.5.4.19	COG0139	Phosphoribosyl-AMP cyclohydrolase
20RA21853_01454	CDS	324	hisE	3.6.1.31	COG0140	Phosphoribosyl-ATP pyrophosphatase
20RA21853_01455	CDS	1017				hypothetical protein
20RA21853_01456	CDS	168				hypothetical protein
20RA21853_01457	CDS	972		1.1.1.-		Putative 2-hydroxyacid dehydrogenase
20RA21853_01458	CDS	702				hypothetical protein
20RA21853_01459	CDS	1887	ltaS1_1		COG1368	Lipoteichoic acid synthase 1
20RA21853_01460	CDS	444				hypothetical protein
20RA21853_01461	CDS	1350	lysA	4.1.1.20	COG0019	Diaminopimelate decarboxylase
20RA21853_01462	CDS	144				hypothetical protein
20RA21853_01463	CDS	681	cysH	1.8.4.8	COG0175	Phosphoadenosine phosphosulfate reductase
20RA21853_01464	CDS	1137	sat	2.7.7.4	COG2046	Sulfate adenylyltransferase
20RA21853_01465	CDS	594	cysC	2.7.1.25	COG0529	putative adenylyl-sulfate kinase
20RA21853_01466	CDS	1623	sir	1.8.7.1	COG0155	Sulfite reductase [ferredoxin]
20RA21853_01467	CDS	207				hypothetical protein
20RA21853_01468	CDS	777	sumT	2.1.1.107	COG0007	Uroporphyrinogen-III C-methyltransferase
20RA21853_01469	CDS	756	sirB_1	4.99.1.4	COG2138	Sirohydrochlorin ferrochelatase
20RA21853_01470	CDS	618	sirC_1	1.3.1.76	COG1648	Precorrin-2 dehydrogenase
20RA21853_01471	CDS	1356				hypothetical protein
20RA21853_01472	CDS	1254				hypothetical protein
20RA21853_01473	CDS	1272	gltT_1			Proton/sodium-glutamate symport protein
20RA21853_01474	CDS	519				hypothetical protein
20RA21853_01475	CDS	1317	nhaC_1		COG1757	Na(+)/H(+) antiporter NhaC
20RA21853_01476	CDS	357				hypothetical protein
20RA21853_01477	CDS	663	liaH_1		COG1842	Protein LiaH
20RA21853_01478	CDS	741	liaF		COG4758	Protein LiaF
20RA21853_01479	CDS	1056	liaS_1	2.7.13.3	COG4585	Sensor histidine kinase LiaS
20RA21853_01480	CDS	633	liaR		COG2197	Transcriptional regulatory protein LiaR
20RA21853_01481	CDS	264				hypothetical protein
20RA21853_01482	CDS	1356	brnQ_3		COG1114	Branched-chain amino acid transport system 2 carrier protein
20RA21853_01483	CDS	210				hypothetical protein
20RA21853_01484	CDS	777	COQ3_2	2.1.1.222		Ubiquinone biosynthesis O-methyltransferase, mitochondrial
20RA21853_01485	CDS	756				hypothetical protein
20RA21853_01486	CDS	198				hypothetical protein
20RA21853_01487	CDS	1098				hypothetical protein
20RA21853_01488	CDS	519				hypothetical protein
20RA21853_01489	CDS	1209	hmp	1.14.12.17	COG1017	Flavohemoprotein
20RA21853_01490	CDS	513				hypothetical protein
20RA21853_01491	CDS	228				hypothetical protein
20RA21853_01492	CDS	801				hypothetical protein
20RA21853_01493	CDS	999				hypothetical protein
20RA21853_01494	CDS	621				hypothetical protein
20RA21853_01495	CDS	2022	pbpF_2		COG0744	Penicillin-binding protein 1F
20RA21853_01496	CDS	195				hypothetical protein
20RA21853_01497	CDS	906				hypothetical protein
20RA21853_01498	CDS	1263	sasA_7	2.7.-.-		Adaptive-response sensory-kinase SasA
20RA21853_01499	CDS	846				hypothetical protein
20RA21853_01500	CDS	195				hypothetical protein
20RA21853_01501	CDS	531	xerD_1		COG4974	Tyrosine recombinase XerD
20RA21853_01502	CDS	1812	sasA_8	2.7.-.-		Adaptive-response sensory-kinase SasA
20RA21853_01503	CDS	708	deoD	2.4.2.1	COG0813	Purine nucleoside phosphorylase DeoD-type
20RA21853_01504	CDS	1356				IS200/IS605 family transposase ISAsp8
20RA21853_01505	CDS	774				hypothetical protein
20RA21853_01506	CDS	2586	mprF	2.3.2.3		Phosphatidylglycerol lysyltransferase
20RA21853_01507	CDS	390				hypothetical protein
20RA21853_01508	CDS	492				hypothetical protein
20RA21853_01509	CDS	915				hypothetical protein
20RA21853_01510	CDS	1125	dacB_2	3.4.16.4	COG1686	D-alanyl-D-alanine carboxypeptidase DacB
20RA21853_01511	CDS	597	spmA		COG2715	Spore maturation protein A
20RA21853_01512	CDS	531	spmB			Spore maturation protein B
20RA21853_01513	CDS	729	rluB	5.4.99.22	COG1187	Ribosomal large subunit pseudouridine synthase B
20RA21853_01514	CDS	522	resA_1		COG0526	Thiol-disulfide oxidoreductase ResA
20RA21853_01515	CDS	1626	ccsB			Cytochrome c biogenesis protein CcsB
20RA21853_01516	CDS	1158	ccsA			Cytochrome c biogenesis protein CcsA
20RA21853_01517	CDS	753	srrA_3		COG0745	Transcriptional regulatory protein SrrA
20RA21853_01518	CDS	1743	resE_1	2.7.13.3		Sensor histidine kinase ResE
20RA21853_01519	CDS	582	yvqK	2.5.1.17	COG2096	Corrinoid adenosyltransferase
20RA21853_01520	CDS	615				hypothetical protein
20RA21853_01521	CDS	687				hypothetical protein
20RA21853_01522	CDS	579	fmnP		COG3601	Riboflavin transporter FmnP
20RA21853_01523	CDS	249				Ferredoxin
20RA21853_01524	CDS	1062				hypothetical protein
20RA21853_01525	CDS	1530	dbpA_1	3.6.4.13		ATP-dependent RNA helicase DbpA
20RA21853_01526	CDS	564				hypothetical protein
20RA21853_01527	CDS	480				hypothetical protein
20RA21853_01528	CDS	594	ypbG		COG1408	putative protein YpbG
20RA21853_01529	CDS	876	racA_1			Chromosome-anchoring protein RacA
20RA21853_01530	CDS	609	mecB		COG4862	Adapter protein MecA 2
20RA21853_01531	CDS	1287	gudB	1.4.1.2	COG0334	Cryptic catabolic NAD-specific glutamate dehydrogenase GudB
20RA21853_01532	CDS	210				hypothetical protein
20RA21853_01533	CDS	237				hypothetical protein
20RA21853_01534	CDS	471				hypothetical protein
20RA21853_01535	CDS	981	trxB_1	1.8.1.9	COG0492	Thioredoxin reductase
20RA21853_01536	CDS	933	ansA_1	3.5.1.1	COG0252	L-asparaginase
20RA21853_01537	CDS	174				hypothetical protein
20RA21853_01538	CDS	678	cmk	2.7.4.25	COG0283	Cytidylate kinase
20RA21853_01539	CDS	1149	ypfD		COG0539	30S ribosomal protein S1
20RA21853_01540	CDS	1050	fni	5.3.3.2	COG1304	Isopentenyl-diphosphate delta-isomerase
20RA21853_01541	CDS	135				hypothetical protein
20RA21853_01542	CDS	612				hypothetical protein
20RA21853_01543	CDS	894				hypothetical protein
20RA21853_01544	CDS	186				hypothetical protein
20RA21853_01545	CDS	1311	der_1		COG1160	GTPase Der
20RA21853_01546	CDS	1023	gpsA	1.1.1.94	COG0240	Glycerol-3-phosphate dehydrogenase [NAD(P)+]
20RA21853_01547	CDS	252				hypothetical protein
20RA21853_01548	CDS	204				hypothetical protein
20RA21853_01549	CDS	603				hypothetical protein
20RA21853_01550	CDS	1479	spoIVA	3.6.1.3		Stage IV sporulation protein A
20RA21853_01551	CDS	273	hup_1			DNA-binding protein HU
20RA21853_01552	CDS	570	folE	3.5.4.16	COG0302	GTP cyclohydrolase 1
20RA21853_01553	CDS	750				hypothetical protein
20RA21853_01554	CDS	714	menG	2.1.1.163	COG2226	Demethylmenaquinone methyltransferase
20RA21853_01555	CDS	963	hepT	2.5.1.30	COG0142	Heptaprenyl diphosphate synthase component 2
20RA21853_01556	CDS	447	ndk	2.7.4.6	COG0105	Nucleoside diphosphate kinase
20RA21853_01557	CDS	1173	aroC_1	4.2.3.5	COG0082	Chorismate synthase
20RA21853_01558	CDS	1092	aroB	4.2.3.4	COG0337	3-dehydroquinate synthase
20RA21853_01559	CDS	1113	hisC_1	2.6.1.9	COG0079	Histidinol-phosphate aminotransferase
20RA21853_01560	CDS	1263	bepA_1	3.4.-.-		Beta-barrel assembly-enhancing protease
20RA21853_01561	CDS	537				hypothetical protein
20RA21853_01562	CDS	456				hypothetical protein
20RA21853_01563	CDS	513	petC_2	7.1.1.6		Cytochrome b6-f complex iron-sulfur subunit
20RA21853_01564	CDS	675	qcrB		COG1290	Menaquinol-cytochrome c reductase cytochrome b subunit
20RA21853_01565	CDS	768	petD			Cytochrome b6-f complex subunit 4
20RA21853_01566	CDS	618				hypothetical protein
20RA21853_01567	CDS	687				hypothetical protein
20RA21853_01568	CDS	789				hypothetical protein
20RA21853_01569	CDS	684				hypothetical protein
20RA21853_01570	CDS	642	tmung	3.2.2.27	COG1573	Type-4 uracil-DNA glycosylase
20RA21853_01571	CDS	882				hypothetical protein
20RA21853_01572	CDS	399	ypjD		COG1694	putative protein YpjD
20RA21853_01573	CDS	801	dapB	1.17.1.8	COG0289	4-hydroxy-tetrahydrodipicolinate reductase
20RA21853_01574	CDS	396	mgsA	4.2.3.3	COG1803	Methylglyoxal synthase
20RA21853_01575	CDS	705	bshB1	3.5.1.-	COG2120	N-acetyl-alpha-D-glucosaminyl L-malate deacetylase 1
20RA21853_01576	CDS	1146	bshA_1	2.4.1.-	COG0438	N-acetyl-alpha-D-glucosaminyl L-malate synthase
20RA21853_01577	CDS	1194	cca	2.7.7.72		CCA-adding enzyme
20RA21853_01578	CDS	981	birA	6.3.4.15	COG0340	Bifunctional ligase/repressor BirA
20RA21853_01579	CDS	390				hypothetical protein
20RA21853_01580	CDS	840	panB	2.1.2.11		3-methyl-2-oxobutanoate hydroxymethyltransferase
20RA21853_01581	CDS	849	panC	6.3.2.1		Pantothenate synthetase
20RA21853_01582	CDS	384	panD	4.1.1.11	COG0853	Aspartate 1-decarboxylase
20RA21853_01583	CDS	2805	dinG_1	3.1.-.-		3'-5' exonuclease DinG
20RA21853_01584	CDS	171				hypothetical protein
20RA21853_01585	CDS	504	ypmB		COG5353	putative protein YpmB
20RA21853_01586	CDS	1188		2.6.1.1		Aspartate aminotransferase
20RA21853_01587	CDS	708	dnaD		COG3935	DNA replication protein DnaD
20RA21853_01588	CDS	648	nth	4.2.99.18	COG0177	Endonuclease III
20RA21853_01589	CDS	519	ypoC			putative protein YpoC
20RA21853_01590	CDS	2694	ponA		COG0744	Penicillin-binding protein 1A/1B
20RA21853_01591	CDS	603	recU	3.1.22.4	COG3331	Holliday junction resolvase RecU
20RA21853_01592	CDS	1026				hypothetical protein
20RA21853_01593	CDS	102				hypothetical protein
20RA21853_01594	CDS	243				hypothetical protein
20RA21853_01595	CDS	345				hypothetical protein
20RA21853_01596	CDS	192				hypothetical protein
20RA21853_01597	CDS	480				hypothetical protein
20RA21853_01598	CDS	423				hypothetical protein
20RA21853_01599	CDS	555				hypothetical protein
20RA21853_01600	CDS	339	gpsB		COG3599	Cell cycle protein GpsB
20RA21853_01601	CDS	1140	rlmL		COG0116	Ribosomal RNA large subunit methyltransferase K/L
20RA21853_01602	CDS	183				hypothetical protein
20RA21853_01603	CDS	1938	yoaA	3.6.4.12	COG1199	putative ATP-dependent DNA helicase YoaA
20RA21853_01604	CDS	1518	ypwA	3.4.17.19	COG2317	Carboxypeptidase 1
20RA21853_01605	CDS	474				hypothetical protein
20RA21853_01606	CDS	897				hypothetical protein
20RA21853_01607	CDS	747	map_2	3.4.11.18	COG0024	Methionine aminopeptidase 1
20RA21853_01608	CDS	594	xpt	2.4.2.22	COG0503	Xanthine phosphoribosyltransferase
20RA21853_01609	CDS	1323				Nucleobase transporter PlUacP
20RA21853_01610	CDS	1164				hypothetical protein
20RA21853_01611	CDS	93				hypothetical protein
20RA21853_01612	CDS	3660	der_2			GTPase Der
20RA21853_01613	CDS	255				hypothetical protein
20RA21853_01614	CDS	468	yvbK	2.3.1.-		putative N-acetyltransferase YvbK
20RA21853_01615	CDS	273				hypothetical protein
20RA21853_01616	CDS	834	sseA	2.8.1.2	COG2897	3-mercaptopyruvate sulfurtransferase
20RA21853_01617	CDS	450				hypothetical protein
20RA21853_01618	CDS	312				hypothetical protein
20RA21853_01619	CDS	1152				hypothetical protein
20RA21853_01620	CDS	387				hypothetical protein
20RA21853_01621	CDS	726				hypothetical protein
20RA21853_01622	CDS	867	ypcP	3.1.11.-	COG0258	5'-3' exonuclease
20RA21853_01623	CDS	141				hypothetical protein
20RA21853_01624	CDS	1194				hypothetical protein
20RA21853_01625	CDS	744	ywqC		COG3944	putative capsular polysaccharide biosynthesis protein YwqC
20RA21853_01626	CDS	216				hypothetical protein
20RA21853_01627	CDS	249				hypothetical protein
20RA21853_01628	CDS	189				hypothetical protein
20RA21853_01629	CDS	639	wecA	2.7.8.40		UDP-N-acetylgalactosamine-undecaprenyl-phosphate N-acetylgalactosaminephosphotransferase
20RA21853_01630	CDS	1437				hypothetical protein
20RA21853_01631	CDS	1215				hypothetical protein
20RA21853_01632	CDS	801	tuaG	2.4.-.-	COG0463	Putative teichuronic acid biosynthesis glycosyltransferase TuaG
20RA21853_01633	CDS	303				hypothetical protein
20RA21853_01634	CDS	753	bshA_2	2.4.1.-	COG0438	N-acetyl-alpha-D-glucosaminyl L-malate synthase
20RA21853_01635	CDS	1548				hypothetical protein
20RA21853_01636	CDS	15054				hypothetical protein
20RA21853_01637	CDS	852				hypothetical protein
20RA21853_01638	CDS	561				hypothetical protein
20RA21853_01639	CDS	261				hypothetical protein
20RA21853_01640	CDS	906				hypothetical protein
20RA21853_01641	CDS	387	rnhA		COG0328	14.7 kDa ribonuclease H-like protein
20RA21853_01642	CDS	909	lacX			Protein LacX, plasmid
20RA21853_01643	CDS	486	queT		COG4708	Queuosine precursor transporter QueT
20RA21853_01644	CDS	660				hypothetical protein
20RA21853_01645	CDS	177				hypothetical protein
20RA21853_01646	CDS	249				hypothetical protein
20RA21853_01647	CDS	198	cspD_1		COG1278	Cold shock protein CspD
20RA21853_01648	CDS	729				hypothetical protein
20RA21853_01649	CDS	633				hypothetical protein
20RA21853_01650	CDS	294				hypothetical protein
20RA21853_01651	CDS	630				hypothetical protein
20RA21853_01652	CDS	342				hypothetical protein
20RA21853_01653	CDS	1551	actP		COG4147	Cation/acetate symporter ActP
20RA21853_01654	CDS	1350	tpa	2.6.1.77	COG0161	Taurine--pyruvate aminotransferase
20RA21853_01655	CDS	279				hypothetical protein
20RA21853_01656	CDS	1164	gerN_2		COG0475	Na(+)/H(+)-K(+) antiporter GerN
20RA21853_01657	CDS	1674	rnjA_1	3.1.-.-	COG0595	Ribonuclease J1
20RA21853_01658	CDS	831	bmrR		COG0789	Multidrug-efflux transporter 1 regulator
20RA21853_01659	CDS	1356	mepA_1			Multidrug export protein MepA
20RA21853_01660	CDS	666				hypothetical protein
20RA21853_01661	CDS	579				hypothetical protein
20RA21853_01662	CDS	318				hypothetical protein
20RA21853_01663	CDS	735	nfrA1	1.5.1.38	COG0778	FMN reductase (NADPH)
20RA21853_01664	CDS	639	ydeA_1	3.2.-.-	COG0693	putative protease YdeA
20RA21853_01665	CDS	726				hypothetical protein
20RA21853_01666	CDS	1221	mdtH_1			Multidrug resistance protein MdtH
20RA21853_01667	CDS	450				hypothetical protein
20RA21853_01668	CDS	1215	entS_1			Enterobactin exporter EntS
20RA21853_01669	CDS	468	fosB_1	2.5.1.-		Metallothiol transferase FosB
20RA21853_01670	CDS	120				hypothetical protein
20RA21853_01671	CDS	219				hypothetical protein
20RA21853_01672	CDS	195	hfq_1		COG1923	RNA-binding protein Hfq
20RA21853_01673	CDS	603				hypothetical protein
20RA21853_01674	CDS	765	pomA_1		COG1291	Chemotaxis protein PomA
20RA21853_01675	CDS	678	motB		COG1360	Motility protein B
20RA21853_01676	CDS	369	cheY		COG0784	Chemotaxis protein CheY
20RA21853_01677	CDS	627	cheA_1	2.7.13.3	COG0643	Chemotaxis protein CheA
20RA21853_01678	CDS	1407	cheA_2	2.7.13.3	COG0643	Chemotaxis protein CheA
20RA21853_01679	CDS	1641				hypothetical protein
20RA21853_01680	CDS	1353				hypothetical protein
20RA21853_01681	CDS	717				hypothetical protein
20RA21853_01682	CDS	783	cheR_2	2.1.1.80		Chemotaxis protein methyltransferase
20RA21853_01683	CDS	492				hypothetical protein
20RA21853_01684	CDS	138				hypothetical protein
20RA21853_01685	CDS	321				hypothetical protein
20RA21853_01686	CDS	453				hypothetical protein
20RA21853_01687	CDS	1299				hypothetical protein
20RA21853_01688	CDS	624	flgL		COG1344	Flagellar hook-associated protein 3
20RA21853_01689	CDS	297				hypothetical protein
20RA21853_01690	CDS	1353				hypothetical protein
20RA21853_01691	CDS	369				hypothetical protein
20RA21853_01692	CDS	273				hypothetical protein
20RA21853_01693	CDS	408				hypothetical protein
20RA21853_01694	CDS	414	flgC		COG1558	Flagellar basal-body rod protein FlgC
20RA21853_01695	CDS	300	fliE			Flagellar hook-basal body complex protein FliE
20RA21853_01696	CDS	1383				hypothetical protein
20RA21853_01697	CDS	153				hypothetical protein
20RA21853_01698	CDS	1005	fliG		COG1536	Flagellar motor switch protein FliG
20RA21853_01699	CDS	690				hypothetical protein
20RA21853_01700	CDS	1305	yscN	7.1.2.2		putative ATP synthase YscN
20RA21853_01701	CDS	237				hypothetical protein
20RA21853_01702	CDS	204				hypothetical protein
20RA21853_01703	CDS	861				hypothetical protein
20RA21853_01704	CDS	573				hypothetical protein
20RA21853_01705	CDS	1314	flgE		COG1749	Flagellar hook protein FlgE
20RA21853_01706	CDS	339				hypothetical protein
20RA21853_01707	CDS	171				hypothetical protein
20RA21853_01708	CDS	318				hypothetical protein
20RA21853_01709	CDS	909	cheV		COG0784	Chemotaxis protein CheV
20RA21853_01710	CDS	99				hypothetical protein
20RA21853_01711	CDS	798	mogR			Motility gene repressor MogR
20RA21853_01712	CDS	453				hypothetical protein
20RA21853_01713	CDS	117				hypothetical protein
20RA21853_01714	CDS	261				hypothetical protein
20RA21853_01715	CDS	141				hypothetical protein
20RA21853_01716	CDS	1704				hypothetical protein
20RA21853_01717	CDS	678				hypothetical protein
20RA21853_01718	CDS	552	sunS	2.4.1.-	COG0463	SPbeta prophage-derived glycosyltransferase SunS
20RA21853_01719	CDS	1155				hypothetical protein
20RA21853_01720	CDS	189				hypothetical protein
20RA21853_01721	CDS	180				hypothetical protein
20RA21853_01722	CDS	348				IS3 family transposase ISBce14
20RA21853_01723	CDS	864	hag		COG1344	Flagellin
20RA21853_01724	CDS	786	mltF	4.2.2.-		Membrane-bound lytic murein transglycosylase F
20RA21853_01725	CDS	222				hypothetical protein
20RA21853_01726	CDS	603	fliM		COG1868	Flagellar motor switch protein FliM
20RA21853_01727	CDS	363				hypothetical protein
20RA21853_01728	CDS	360				hypothetical protein
20RA21853_01729	CDS	321				hypothetical protein
20RA21853_01730	CDS	759	fliP		COG1338	Flagellar biosynthetic protein FliP
20RA21853_01731	CDS	276				hypothetical protein
20RA21853_01732	CDS	762	fliR		COG1684	Flagellar biosynthetic protein FliR
20RA21853_01733	CDS	1047	flhB		COG1377	Flagellar biosynthetic protein FlhB
20RA21853_01734	CDS	2067	flhA		COG1298	Flagellar biosynthesis protein FlhA
20RA21853_01735	CDS	1308	srp54			Signal recognition particle 54 kDa protein
20RA21853_01736	CDS	744				hypothetical protein
20RA21853_01737	CDS	711	alaS_1	6.1.1.7	COG0013	Alanine--tRNA ligase
20RA21853_01738	CDS	837				hypothetical protein
20RA21853_01739	CDS	726	ygaZ		COG1296	Inner membrane protein YgaZ
20RA21853_01740	CDS	306				hypothetical protein
20RA21853_01741	CDS	171				hypothetical protein
20RA21853_01742	CDS	585				hypothetical protein
20RA21853_01743	CDS	399				hypothetical protein
20RA21853_01744	CDS	165				hypothetical protein
20RA21853_01745	CDS	606				hypothetical protein
20RA21853_01746	CDS	336	yqjZ		COG2329	putative protein YqjZ
20RA21853_01747	CDS	180	sspH_2			Small, acid-soluble spore protein H
20RA21853_01748	CDS	1212				hypothetical protein
20RA21853_01749	CDS	1269	entS_2			Enterobactin exporter EntS
20RA21853_01750	CDS	528				hypothetical protein
20RA21853_01751	CDS	894	cmpR_1			HTH-type transcriptional activator CmpR
20RA21853_01752	CDS	957	btuD_3	7.6.2.8		Vitamin B12 import ATP-binding protein BtuD
20RA21853_01753	CDS	1026			COG1840	putative protein
20RA21853_01754	CDS	1635				hypothetical protein
20RA21853_01755	CDS	1311				hypothetical protein
20RA21853_01756	CDS	834				hypothetical protein
20RA21853_01757	CDS	414				hypothetical protein
20RA21853_01758	CDS	162				hypothetical protein
20RA21853_01759	CDS	636				hypothetical protein
20RA21853_01760	CDS	1092				hypothetical protein
20RA21853_01761	CDS	624				hypothetical protein
20RA21853_01762	CDS	576				hypothetical protein
20RA21853_01763	CDS	372				hypothetical protein
20RA21853_01764	CDS	861	rutD_1	3.5.1.-		Putative aminoacrylate hydrolase RutD
20RA21853_01765	CDS	360				hypothetical protein
20RA21853_01766	CDS	285				hypothetical protein
20RA21853_01767	CDS	159				hypothetical protein
20RA21853_01768	CDS	828				hypothetical protein
20RA21853_01769	CDS	1830	asnO_2	6.3.5.4	COG0367	Asparagine synthetase [glutamine-hydrolyzing] 3
20RA21853_01770	CDS	567	carQ		COG1595	RNA polymerase sigma factor CarQ
20RA21853_01771	CDS	1101				hypothetical protein
20RA21853_01772	CDS	1074				hypothetical protein
20RA21853_01773	CDS	900	czcD		COG1230	Cadmium, cobalt and zinc/H(+)-K(+) antiporter
20RA21853_01774	CDS	171				hypothetical protein
20RA21853_01775	CDS	672	rspR_2		COG1802	HTH-type transcriptional repressor RspR
20RA21853_01776	CDS	969	yicL_2		COG0697	putative inner membrane transporter YicL
20RA21853_01777	CDS	1188	yciC_1		COG0523	Putative metal chaperone YciC
20RA21853_01778	CDS	978			COG0701	Putative two-component membrane permease complex subunit SMU_747c
20RA21853_01779	CDS	873			COG3689	Putative two-component membrane permease complex subunit SMU_746c
20RA21853_01780	CDS	660				hypothetical protein
20RA21853_01781	CDS	1404	mleN_2		COG1757	Malate-2H(+)/Na(+)-lactate antiporter
20RA21853_01782	CDS	1389	fumC	4.2.1.2		Fumarate hydratase class II
20RA21853_01783	CDS	423				hypothetical protein
20RA21853_01784	CDS	234				hypothetical protein
20RA21853_01785	CDS	765				hypothetical protein
20RA21853_01786	CDS	717	mepA_2		COG0534	Multidrug export protein MepA
20RA21853_01787	CDS	666	mepA_3		COG0534	Multidrug export protein MepA
20RA21853_01788	CDS	699	pepE	3.4.13.21		Peptidase E
20RA21853_01789	CDS	399				hypothetical protein
20RA21853_01790	CDS	414				hypothetical protein
20RA21853_01791	CDS	813				hypothetical protein
20RA21853_01792	CDS	714				hypothetical protein
20RA21853_01793	CDS	555	resA_2		COG0526	Thiol-disulfide oxidoreductase ResA
20RA21853_01794	CDS	684				hypothetical protein
20RA21853_01795	CDS	546	puuR_1			HTH-type transcriptional regulator PuuR
20RA21853_01796	CDS	273				hypothetical protein
20RA21853_01797	CDS	1212				hypothetical protein
20RA21853_01798	CDS	1341	dsdA	4.3.1.18	COG3048	D-serine dehydratase
20RA21853_01799	CDS	1248				hypothetical protein
20RA21853_01800	CDS	957				hypothetical protein
20RA21853_01801	CDS	1071				hypothetical protein
20RA21853_01802	CDS	441				hypothetical protein
20RA21853_01803	CDS	483	algU_2		COG1595	RNA polymerase sigma-H factor
20RA21853_01804	CDS	702	lnrK		COG2197	Transcriptional regulatory protein LnrK
20RA21853_01805	CDS	1107				hypothetical protein
20RA21853_01806	CDS	939	lnrL	3.6.3.-	COG1131	Linearmycin resistance ATP-binding protein LnrL
20RA21853_01807	CDS	1110				hypothetical protein
20RA21853_01808	CDS	1146	lnrN		COG0842	Linearmycin resistance permease protein LnrN
20RA21853_01809	CDS	1212	clsB_1		COG1502	Minor cardiolipin synthase ClsB
20RA21853_01810	CDS	744	pyrH_1	2.7.4.22	COG0528	Uridylate kinase
20RA21853_01811	CDS	1272	gltT_2			Proton/sodium-glutamate symport protein
20RA21853_01812	CDS	1440	aspA_2	4.3.1.1	COG1027	Aspartate ammonia-lyase
20RA21853_01813	CDS	1713	maeA	1.1.1.38	COG0281	putative NAD-dependent malic enzyme 2
20RA21853_01814	CDS	1290	glnK_1	2.7.13.3	COG0642	Sensor histidine kinase GlnK
20RA21853_01815	CDS	933	cheB_1	3.5.1.44		Protein-glutamate methylesterase/protein-glutamine glutaminase
20RA21853_01816	CDS	129				hypothetical protein
20RA21853_01817	CDS	3195	rapA_1	3.6.4.-		RNA polymerase-associated protein RapA
20RA21853_01818	CDS	135				hypothetical protein
20RA21853_01819	CDS	984	asnA	6.3.1.1	COG2502	Aspartate--ammonia ligase
20RA21853_01820	CDS	114				hypothetical protein
20RA21853_01821	CDS	396				hypothetical protein
20RA21853_01822	CDS	456				hypothetical protein
20RA21853_01823	CDS	1230	lysC_1	2.7.2.4		Aspartokinase
20RA21853_01824	CDS	270				hypothetical protein
20RA21853_01825	CDS	504				hypothetical protein
20RA21853_01826	CDS	606				hypothetical protein
20RA21853_01827	CDS	1626				hypothetical protein
20RA21853_01828	CDS	435				hypothetical protein
20RA21853_01829	CDS	1245				hypothetical protein
20RA21853_01830	CDS	1380				hypothetical protein
20RA21853_01831	CDS	1263	entS_3			Enterobactin exporter EntS
20RA21853_01832	CDS	279				hypothetical protein
20RA21853_01833	CDS	465				hypothetical protein
20RA21853_01834	CDS	1443				hypothetical protein
20RA21853_01835	CDS	765		2.7.4.-	COG2326	Polyphosphate:AMP phosphotransferase
20RA21853_01836	CDS	345				hypothetical protein
20RA21853_01837	CDS	942	rfnT			Riboflavin transporter RfnT
20RA21853_01838	CDS	984	fabHB	2.3.1.180	COG0332	3-oxoacyl-[acyl-carrier-protein] synthase 3 protein 2
20RA21853_01839	CDS	555				hypothetical protein
20RA21853_01840	CDS	1260	hflX_1		COG2262	GTPase HflX
20RA21853_01841	CDS	246				hypothetical protein
20RA21853_01842	CDS	1212	dppE_6		COG4166	Dipeptide-binding protein DppE
20RA21853_01843	CDS	1212	fsr			Fosmidomycin resistance protein
20RA21853_01844	CDS	918	cysK_2	2.5.1.47		Cysteine synthase
20RA21853_01845	CDS	513				hypothetical protein
20RA21853_01846	CDS	825				hypothetical protein
20RA21853_01847	CDS	1635	murJ_3		COG2244	Lipid II flippase MurJ
20RA21853_01848	CDS	1338				hypothetical protein
20RA21853_01849	CDS	705		3.5.1.104	COG0726	Peptidoglycan-N-acetylglucosamine deacetylase
20RA21853_01850	CDS	264				hypothetical protein
20RA21853_01851	CDS	687				hypothetical protein
20RA21853_01852	CDS	117				hypothetical protein
20RA21853_01853	CDS	642				hypothetical protein
20RA21853_01854	CDS	954	garR_1	1.1.1.60		2-hydroxy-3-oxopropionate reductase
20RA21853_01855	CDS	351				hypothetical protein
20RA21853_01856	CDS	201				hypothetical protein
20RA21853_01857	CDS	96				hypothetical protein
20RA21853_01858	CDS	537	msrA	1.8.4.11	COG0225	Peptide methionine sulfoxide reductase MsrA
20RA21853_01859	CDS	759	fabG_3	1.1.1.100		3-oxoacyl-[acyl-carrier-protein] reductase FabG
20RA21853_01860	CDS	900	ilvE_3	2.6.1.42	COG0115	Branched-chain-amino-acid aminotransferase
20RA21853_01861	CDS	1713	ilvB_2	2.2.1.6	COG0028	Acetolactate synthase large subunit
20RA21853_01862	CDS	213	ilvH_2	2.2.1.6	COG0440	Acetolactate synthase small subunit
20RA21853_01863	CDS	1008	ilvC_2	1.1.1.382		Ketol-acid reductoisomerase (NAD(+))
20RA21853_01864	CDS	1674	ilvD	4.2.1.9	COG0129	Dihydroxy-acid dehydratase
20RA21853_01865	CDS	1263	ilvA	4.3.1.19	COG1171	L-threonine dehydratase biosynthetic IlvA
20RA21853_01866	CDS	234				hypothetical protein
20RA21853_01867	CDS	1104				hypothetical protein
20RA21853_01868	CDS	717	ydfK		COG1811	putative membrane protein YdfK
20RA21853_01869	CDS	852				hypothetical protein
20RA21853_01870	CDS	1215	sbnD			Staphyloferrin B transporter
20RA21853_01871	CDS	762	ygiD	1.13.11.29	COG3384	4,5-DOPA dioxygenase extradiol
20RA21853_01872	CDS	924		3.1.1.23	COG2267	Monoacylglycerol lipase
20RA21853_01873	CDS	645				hypothetical protein
20RA21853_01874	CDS	1515	cat1	2.8.3.-	COG0427	Succinyl-CoA:coenzyme A transferase
20RA21853_01875	CDS	444				hypothetical protein
20RA21853_01876	CDS	360				hypothetical protein
20RA21853_01877	CDS	1326	mtaD	3.5.4.28	COG0402	5-methylthioadenosine/S-adenosylhomocysteine deaminase
20RA21853_01878	CDS	1089	estD_1	3.1.1.1	COG1073	Esterase EstD
20RA21853_01879	CDS	1560	dppE_7		COG4166	Dipeptide-binding protein DppE
20RA21853_01880	CDS	117				hypothetical protein
20RA21853_01881	CDS	210				hypothetical protein
20RA21853_01882	CDS	381				hypothetical protein
20RA21853_01883	CDS	2031	COQ5_2	2.1.1.163		2-methoxy-6-polyprenyl-1,4-benzoquinol methylase, mitochondrial
20RA21853_01884	CDS	1215	mftC	2.-.-.-	COG0535	Putative mycofactocin radical SAM maturase MftC
20RA21853_01885	CDS	531				IS1595 family transposase ISSpgl1
20RA21853_01886	CDS	699	walR_2		COG0745	Transcriptional regulatory protein WalR
20RA21853_01887	CDS	390				hypothetical protein
20RA21853_01888	CDS	681	resE_2	2.7.13.3		Sensor histidine kinase ResE
20RA21853_01889	CDS	861				hypothetical protein
20RA21853_01890	CDS	1296	mntH		COG1914	Divalent metal cation transporter MntH
20RA21853_01891	CDS	960				hypothetical protein
20RA21853_01892	CDS	1476				hypothetical protein
20RA21853_01893	CDS	945	panE_1	1.1.1.169	COG1893	2-dehydropantoate 2-reductase
20RA21853_01894	CDS	129				hypothetical protein
20RA21853_01895	CDS	1098	kimA_1		COG0531	Potassium transporter KimA
20RA21853_01896	CDS	657	kimA_2		COG0531	Potassium transporter KimA
20RA21853_01897	CDS	1161				hypothetical protein
20RA21853_01898	CDS	1209	hblA_1			Hemolysin BL-binding component
20RA21853_01899	CDS	918	hblA_2			Hemolysin BL-binding component
20RA21853_01900	CDS	627	rhtB_1		COG1280	Homoserine/homoserine lactone efflux protein
20RA21853_01901	CDS	948	deoR		COG2390	Deoxyribonucleoside regulator
20RA21853_01902	CDS	672	deoC	4.1.2.4	COG0274	Deoxyribose-phosphate aldolase
20RA21853_01903	CDS	1182	nupC_3		COG1972	Nucleoside permease NupC
20RA21853_01904	CDS	1302	pdp_1	2.4.2.2	COG0213	Pyrimidine-nucleoside phosphorylase
20RA21853_01905	CDS	396	cdd_1	3.5.4.5	COG0295	Cytidine deaminase
20RA21853_01906	CDS	231				hypothetical protein
20RA21853_01907	CDS	918				hypothetical protein
20RA21853_01908	CDS	681				hypothetical protein
20RA21853_01909	CDS	984				hypothetical protein
20RA21853_01910	CDS	1284	pepP	3.4.11.9	COG0006	Xaa-Pro aminopeptidase
20RA21853_01911	CDS	1656	mmcO	1.16.3.1	COG2132	Multicopper oxidase MmcO
20RA21853_01912	CDS	1695				hypothetical protein
20RA21853_01913	CDS	546				hypothetical protein
20RA21853_01914	CDS	2145	topB_2	5.6.2.1	COG0550	DNA topoisomerase 3
20RA21853_01915	CDS	1248				hypothetical protein
20RA21853_01916	CDS	966	acr3_1		COG0798	Arsenical-resistance protein Acr3
20RA21853_01917	CDS	693	azoR1_2	1.7.1.17	COG1182	FMN-dependent NADH-azoreductase 1
20RA21853_01918	CDS	423	brnQ_4		COG1114	Branched-chain amino acid transport system 2 carrier protein
20RA21853_01919	CDS	951	brnQ_5		COG1114	Branched-chain amino acid transport system 2 carrier protein
20RA21853_01920	CDS	420	epi	5.1.99.-	COG0346	Ethylmalonyl-CoA/methylmalonyl-CoA epimerase
20RA21853_01921	CDS	1617	ycnJ		COG1276	Copper transport protein YcnJ
20RA21853_01922	CDS	621	ycnI		COG4549	putative protein YcnI
20RA21853_01923	CDS	777	menH_3	4.2.99.20		2-succinyl-6-hydroxy-2,4-cyclohexadiene-1-carboxylate synthase
20RA21853_01924	CDS	906	eamA_1		COG0697	putative amino-acid metabolite efflux pump
20RA21853_01925	CDS	870	cmpR_2			HTH-type transcriptional activator CmpR
20RA21853_01926	CDS	432	ywnA_1		COG1959	Putative HTH-type transcriptional regulator YwnA
20RA21853_01927	CDS	651				hypothetical protein
20RA21853_01928	CDS	603				hypothetical protein
20RA21853_01929	CDS	132				hypothetical protein
20RA21853_01930	CDS	1611	gatA_2	6.3.5.7		Glutamyl-tRNA(Gln) amidotransferase subunit A
20RA21853_01931	CDS	1014				hypothetical protein
20RA21853_01932	CDS	945	ldh1_1	1.1.1.27	COG0039	L-lactate dehydrogenase 1
20RA21853_01933	CDS	1437	rebO_1	1.4.3.23		Flavin-dependent L-tryptophan oxidase RebO
20RA21853_01934	CDS	924	yciC_2		COG0523	Putative metal chaperone YciC
20RA21853_01935	CDS	996				hypothetical protein
20RA21853_01936	CDS	606				hypothetical protein
20RA21853_01937	CDS	1491	menE_1	6.2.1.26	COG0318	2-succinylbenzoate--CoA ligase
20RA21853_01938	CDS	402	phaJ_2	4.2.1.119	COG2030	(R)-specific enoyl-CoA hydratase
20RA21853_01939	CDS	996	fabH_1	2.3.1.180	COG0332	3-oxoacyl-[acyl-carrier-protein] synthase 3
20RA21853_01940	CDS	1218	braC		COG0683	Leucine-, isoleucine-, valine-, threonine-, and alanine-binding protein
20RA21853_01941	CDS	774	lptB	3.6.3.-	COG1137	Lipopolysaccharide export system ATP-binding protein LptB
20RA21853_01942	CDS	702	livF		COG0410	High-affinity branched-chain amino acid transport ATP-binding protein LivF
20RA21853_01943	CDS	861	livH		COG0559	High-affinity branched-chain amino acid transport system permease protein LivH
20RA21853_01944	CDS	954				hypothetical protein
20RA21853_01945	CDS	789	yofA		COG0583	HTH-type transcriptional regulator YofA
20RA21853_01946	CDS	549				hypothetical protein
20RA21853_01947	CDS	408				hypothetical protein
20RA21853_01948	CDS	312				hypothetical protein
20RA21853_01949	CDS	444			COG1846	putative HTH-type transcriptional regulator/GBAA_1941/BAS1801
20RA21853_01950	CDS	1056	fgd_1	1.1.98.2		F420-dependent glucose-6-phosphate dehydrogenase
20RA21853_01951	CDS	1404	cydA_1	7.1.1.7	COG1271	Cytochrome bd-I ubiquinol oxidase subunit 1
20RA21853_01952	CDS	1017	cydB_1	7.1.1.7	COG1294	Cytochrome bd-I ubiquinol oxidase subunit 2
20RA21853_01953	CDS	1716	cydD		COG4988	ATP-binding/permease protein CydD
20RA21853_01954	CDS	1725			COG1132	putative ABC transporter ATP-binding/permease protein
20RA21853_01955	CDS	222				hypothetical protein
20RA21853_01956	CDS	447				hypothetical protein
20RA21853_01957	CDS	1002	mccF_1			Microcin C7 self-immunity protein MccF
20RA21853_01958	CDS	858	dacA_2	3.4.16.4		D-alanyl-D-alanine carboxypeptidase DacA
20RA21853_01959	CDS	603				hypothetical protein
20RA21853_01960	CDS	1263				hypothetical protein
20RA21853_01961	CDS	765	menH_4	4.2.99.20		2-succinyl-6-hydroxy-2,4-cyclohexadiene-1-carboxylate synthase
20RA21853_01962	CDS	627	bmrA_1	3.6.3.-	COG1132	Multidrug resistance ABC transporter ATP-binding/permease protein BmrA
20RA21853_01963	CDS	1113	bmrA_2	3.6.3.-	COG1132	Multidrug resistance ABC transporter ATP-binding/permease protein BmrA
20RA21853_01964	CDS	765	hssR_1			Heme response regulator HssR
20RA21853_01965	CDS	1074	rcsC_4	2.7.13.3		Sensor histidine kinase RcsC
20RA21853_01966	CDS	588				hypothetical protein
20RA21853_01967	CDS	720	hcaB_1	1.3.1.87		3-phenylpropionate-dihydrodiol/cinnamic acid-dihydrodiol dehydrogenase
20RA21853_01968	CDS	873	aadK	2.7.7.-		Aminoglycoside 6-adenylyltransferase
20RA21853_01969	CDS	828		3.5.1.104	COG0726	Peptidoglycan-N-acetylglucosamine deacetylase
20RA21853_01970	CDS	129				hypothetical protein
20RA21853_01971	CDS	609	idi	5.3.3.2		Isopentenyl-diphosphate Delta-isomerase
20RA21853_01972	CDS	639				hypothetical protein
20RA21853_01973	CDS	1296	hom_1	1.1.1.3	COG0460	Homoserine dehydrogenase
20RA21853_01974	CDS	1059	thrC	4.2.3.1	COG0498	Threonine synthase
20RA21853_01975	CDS	894	thrB_1	2.7.1.39	COG0083	Homoserine kinase
20RA21853_01976	CDS	210				hypothetical protein
20RA21853_01977	CDS	2298				hypothetical protein
20RA21853_01978	CDS	1002	tagU_2	2.7.8.-	COG1316	Polyisoprenyl-teichoic acid--peptidoglycan teichoic acid transferase TagU
20RA21853_01979	CDS	1248				hypothetical protein
20RA21853_01980	CDS	693	phoP_1		COG0745	Alkaline phosphatase synthesis transcriptional regulatory protein PhoP
20RA21853_01981	CDS	1362	rcsC_5	2.7.13.3		Sensor histidine kinase RcsC
20RA21853_01982	CDS	822		3.5.1.104	COG0726	Peptidoglycan-N-acetylglucosamine deacetylase
20RA21853_01983	CDS	657				hypothetical protein
20RA21853_01984	CDS	681	sapB_1		COG1285	Protein SapB
20RA21853_01985	CDS	525				hypothetical protein
20RA21853_01986	CDS	1809				hypothetical protein
20RA21853_01987	CDS	1833	sbnF	6.3.2.55	COG4264	2-[(L-alanin-3-ylcarbamoyl)methyl]-3-(2-aminoethylcarbamoyl)-2-hydroxypropanoate synthase
20RA21853_01988	CDS	1239	trsA	6.3.2.-		Triostin synthetase I
20RA21853_01989	CDS	276				hypothetical protein
20RA21853_01990	CDS	984				hypothetical protein
20RA21853_01991	CDS	843	asbF	4.2.1.118		3-dehydroshikimate dehydratase
20RA21853_01992	CDS	207	sasP-C_2			Small, acid-soluble spore protein C
20RA21853_01993	CDS	207				hypothetical protein
20RA21853_01994	CDS	690				hypothetical protein
20RA21853_01995	CDS	387	ymfD_2			Bacillibactin exporter
20RA21853_01996	CDS	615	argO		COG1279	Arginine exporter protein ArgO
20RA21853_01997	CDS	183				hypothetical protein
20RA21853_01998	CDS	966				hypothetical protein
20RA21853_01999	CDS	141				hypothetical protein
[truncated: 3,864 more rows]

## Sheet: BA-S12-SU
locus_tag	ftype	length_bp	gene	EC_number	COG	product
20RA21854_00001	CDS	1341	dnaA_1		COG0593	Chromosomal replication initiator protein DnaA
20RA21854_00002	CDS	1140	dnaN_1		COG0592	Beta sliding clamp
20RA21854_00003	CDS	213				hypothetical protein
20RA21854_00004	CDS	1128	recF		COG1195	DNA replication and repair protein RecF
20RA21854_00005	CDS	1929	gyrB	5.6.2.2	COG0187	DNA gyrase subunit B
20RA21854_00006	CDS	2472	gyrA	5.6.2.2	COG0188	DNA gyrase subunit A
20RA21854_00007	rRNA	1550				16S ribosomal RNA
20RA21854_00008	tRNA	77				tRNA-Ile(gat)
20RA21854_00009	tRNA	76				tRNA-Ala(tgc)
20RA21854_00010	rRNA	2919				23S ribosomal RNA
20RA21854_00011	rRNA	109				5S ribosomal RNA
20RA21854_00012	CDS	918				hypothetical protein
20RA21854_00013	CDS	1464	guaB	1.1.1.205	COG0516	Inosine-5'-monophosphate dehydrogenase
20RA21854_00014	CDS	1317	dacA_1	3.4.16.4	COG1686	D-alanyl-D-alanine carboxypeptidase DacA
20RA21854_00015	CDS	888	pdxS	4.3.3.6	COG0214	Pyridoxal 5'-phosphate synthase subunit PdxS
20RA21854_00016	CDS	591	pdxT	4.3.3.6	COG0311	Pyridoxal 5'-phosphate synthase subunit PdxT
20RA21854_00017	CDS	1275	serS	6.1.1.11		Serine--tRNA ligase
20RA21854_00018	tRNA	93				tRNA-Ser(tga)
20RA21854_00019	CDS	393				hypothetical protein
20RA21854_00020	CDS	669	dck	2.7.1.74	COG1428	Deoxyadenosine/deoxycytidine kinase
20RA21854_00021	CDS	636	dgk	2.7.1.113	COG1428	Deoxyguanosine kinase
20RA21854_00022	CDS	540	entB	6.3.2.14	COG1535	Enterobactin synthase component B
20RA21854_00023	CDS	501	tadA_1	3.5.4.33	COG0590	tRNA-specific adenosine deaminase
20RA21854_00024	CDS	1689	ruvB_1	3.6.4.12		Holliday junction ATP-dependent DNA helicase RuvB
20RA21854_00025	CDS	330			COG0718	Nucleoid-associated protein
20RA21854_00026	CDS	597	recR		COG0353	Recombination protein RecR
20RA21854_00027	CDS	222				hypothetical protein
20RA21854_00028	CDS	270				hypothetical protein
20RA21854_00029	rRNA	1550				16S ribosomal RNA
20RA21854_00030	tRNA	77				tRNA-Ile(gat)
20RA21854_00031	tRNA	76				tRNA-Ala(tgc)
20RA21854_00032	rRNA	2920				23S ribosomal RNA
20RA21854_00033	rRNA	109				5S ribosomal RNA
20RA21854_00034	CDS	180	csfB			Anti-sigma-G factor Gin
20RA21854_00035	CDS	1422	speA_1	4.1.1.19	COG1982	Arginine decarboxylase
20RA21854_00036	CDS	627	tmk	2.7.4.9	COG0125	Thymidylate kinase
20RA21854_00037	CDS	984				hypothetical protein
20RA21854_00038	CDS	828				hypothetical protein
20RA21854_00039	CDS	351	yabA		COG4467	Initiation-control protein YabA
20RA21854_00040	CDS	741	yfiC	2.1.1.223		tRNA1(Val) (adenine(37)-N6)-methyltransferase
20RA21854_00041	CDS	291				hypothetical protein
20RA21854_00042	CDS	876	rsmI	2.1.1.198	COG0313	Ribosomal RNA small subunit methyltransferase I
20RA21854_00043	CDS	285	abrB_1		COG2002	Transition state regulatory protein AbrB
20RA21854_00044	CDS	1983	metG_1	6.1.1.10		Methionine--tRNA ligase
20RA21854_00045	CDS	768	dtd3	3.1.1.96		D-aminoacyl-tRNA deacylase
20RA21854_00046	CDS	558	rnmV_1	3.1.26.8	COG1658	Ribonuclease M5
20RA21854_00047	CDS	879	rsmA	2.1.1.182	COG0030	Ribosomal RNA small subunit methyltransferase A
20RA21854_00048	CDS	864	yabG	3.4.-.-		Sporulation-specific protease YabG
20RA21854_00049	CDS	261	veg		COG4466	Protein Veg
20RA21854_00050	CDS	159				hypothetical protein
20RA21854_00051	CDS	879	ispE	2.7.1.148	COG1947	4-diphosphocytidyl-2-C-methyl-D-erythritol kinase
20RA21854_00052	CDS	849	purR		COG0503	Pur operon repressor
20RA21854_00053	CDS	375	yabJ_1	3.5.99.10	COG0251	2-iminobutanoate/2-iminopropanoate deaminase
20RA21854_00054	CDS	294	spoVG		COG2088	Putative septation protein SpoVG
20RA21854_00055	CDS	1380	glmU			Bifunctional protein GlmU
20RA21854_00056	CDS	954	prs	2.7.6.1	COG0462	Ribose-phosphate pyrophosphokinase
20RA21854_00057	CDS	624	pth	3.1.1.29	COG0193	Peptidyl-tRNA hydrolase
20RA21854_00058	CDS	225	fin			Anti-sigma-F factor Fin
20RA21854_00059	CDS	3531	mfd	3.6.4.-		Transcription-repair-coupling factor
20RA21854_00060	CDS	537	spoVT		COG2002	Stage V sporulation protein T
20RA21854_00061	CDS	1602	murJ_1		COG2244	Lipid II flippase MurJ
20RA21854_00062	CDS	1461				hypothetical protein
20RA21854_00063	CDS	276				hypothetical protein
20RA21854_00064	CDS	309	yabP			Spore protein YabP
20RA21854_00065	CDS	654	yabQ			Spore protein YabQ
20RA21854_00066	CDS	360	divIC		COG2919	Cell division protein DivIC
20RA21854_00067	CDS	483	pnp_1	2.7.7.8		Polyribonucleotide nucleotidyltransferase
20RA21854_00068	tRNA	76				tRNA-Met(cat)
20RA21854_00069	tRNA	72				tRNA-Glu(ttc)
20RA21854_00070	CDS	2472	spoIIE	3.1.3.16	COG2208	Stage II sporulation protein E
20RA21854_00071	CDS	1431	tilS	6.3.4.19	COG0037	tRNA(Ile)-lysidine synthase
20RA21854_00072	CDS	543	hpt_1	2.4.2.8		Hypoxanthine-guanine phosphoribosyltransferase
20RA21854_00073	CDS	1902	ftsH	3.4.24.-	COG0465	ATP-dependent zinc metalloprotease FtsH
20RA21854_00074	CDS	789	coaX	2.7.1.33	COG1521	Type III pantothenate kinase
20RA21854_00075	CDS	876	hslO		COG1281	33 kDa chaperonin
20RA21854_00076	CDS	924	cysK_1	2.5.1.47	COG0031	Cysteine synthase
20RA21854_00077	CDS	1398	pabB	2.6.1.85	COG0147	Aminodeoxychorismate synthase component 1
20RA21854_00078	CDS	588	pabA_1	2.6.1.85	COG0512	Aminodeoxychorismate/anthranilate synthase component 2
20RA21854_00079	CDS	873	ilvE_1	2.6.1.42	COG0115	Branched-chain-amino-acid aminotransferase
20RA21854_00080	CDS	861	folP	2.5.1.15		Dihydropteroate synthase
20RA21854_00081	CDS	363	folB	4.1.2.25	COG1539	Dihydroneopterin aldolase
20RA21854_00082	CDS	516				hypothetical protein
20RA21854_00083	CDS	204				hypothetical protein
20RA21854_00084	CDS	999	dusB	1.3.1.-	COG0042	tRNA-dihydrouridine synthase B
20RA21854_00085	CDS	1500	lysS	6.1.1.6		Lysine--tRNA ligase
20RA21854_00086	rRNA	1550				16S ribosomal RNA
20RA21854_00087	rRNA	2920				23S ribosomal RNA
20RA21854_00088	rRNA	109				5S ribosomal RNA
20RA21854_00089	CDS	462	ctsr			Transcriptional regulator CtsR
20RA21854_00090	CDS	549	mcsA		COG3880	Protein-arginine kinase activator protein
20RA21854_00091	CDS	1065	mcsB	2.7.14.1		Protein-arginine kinase
20RA21854_00092	CDS	2436	clpC		COG0542	Negative regulator of genetic competence ClpC/MecB
20RA21854_00093	CDS	1377	radA	3.6.4.-	COG1066	DNA repair protein RadA
20RA21854_00094	CDS	1074	disA	2.7.7.85		DNA integrity scanning protein DisA
20RA21854_00095	CDS	1110	yacL	3.1.-.-	COG4956	putative PIN and TRAM-domain containing protein YacL
20RA21854_00096	CDS	681	ispD	2.7.7.60	COG1211	2-C-methyl-D-erythritol 4-phosphate cytidylyltransferase
20RA21854_00097	CDS	477	ispF	4.6.1.12	COG0245	2-C-methyl-D-erythritol 2,4-cyclodiphosphate synthase
20RA21854_00098	CDS	1458	gltX	6.1.1.17		Glutamate--tRNA ligase
20RA21854_00099	CDS	666	cysE	2.3.1.30	COG1045	Serine acetyltransferase
20RA21854_00100	CDS	1398	cysS	6.1.1.16	COG0215	Cysteine--tRNA ligase
20RA21854_00101	CDS	408	mrnC	3.1.26.-	COG1939	Mini-ribonuclease 3
20RA21854_00102	CDS	744		2.1.1.-		Putative TrmH family tRNA/rRNA methyltransferase
20RA21854_00103	CDS	513	yacP		COG3688	putative protein YacP
20RA21854_00104	CDS	657	sigH_1		COG1595	RNA polymerase sigma-H factor
20RA21854_00105	CDS	180	secE			Protein translocase subunit SecE
20RA21854_00106	CDS	534	nusG		COG0250	Transcription termination/antitermination protein NusG
20RA21854_00107	CDS	426	rplK		COG0080	50S ribosomal protein L11
20RA21854_00108	CDS	693	rplA		COG0081	50S ribosomal protein L1
20RA21854_00109	CDS	501	rplJ		COG0244	50S ribosomal protein L10
20RA21854_00110	CDS	360	rplL			50S ribosomal protein L7/L12
20RA21854_00111	CDS	600	rsmC	2.1.1.172	COG2813	Ribosomal RNA small subunit methyltransferase C
20RA21854_00112	CDS	3534	rpoB	2.7.7.6	COG0085	DNA-directed RNA polymerase subunit beta
20RA21854_00113	CDS	3612	rpoC	2.7.7.6	COG0086	DNA-directed RNA polymerase subunit beta'
20RA21854_00114	CDS	249	rplGB		COG1358	Ribosome-associated protein L7Ae-like protein
20RA21854_00115	CDS	423	rpsL		COG0048	30S ribosomal protein S12
20RA21854_00116	CDS	471	rpsG		COG0049	30S ribosomal protein S7
20RA21854_00117	CDS	2079	fusA		COG0480	Elongation factor G
20RA21854_00118	CDS	1188	tuf		COG0050	Elongation factor Tu
20RA21854_00119	CDS	309	rpsJ		COG0051	30S ribosomal protein S10
20RA21854_00120	CDS	633	rplC		COG0087	50S ribosomal protein L3
20RA21854_00121	CDS	624	rplD		COG0088	50S ribosomal protein L4
20RA21854_00122	CDS	291	rplW		COG0089	50S ribosomal protein L23
20RA21854_00123	CDS	831	rplB		COG0090	50S ribosomal protein L2
20RA21854_00124	CDS	279	rpsS		COG0185	30S ribosomal protein S19
20RA21854_00125	CDS	342	rplV		COG0091	50S ribosomal protein L22
20RA21854_00126	CDS	660	rpsC		COG0092	30S ribosomal protein S3
20RA21854_00127	CDS	435	rplP		COG0197	50S ribosomal protein L16
20RA21854_00128	CDS	201	rpmC		COG0255	50S ribosomal protein L29
20RA21854_00129	CDS	264	rpsQ		COG0186	30S ribosomal protein S17
20RA21854_00130	CDS	369	rplN		COG0093	50S ribosomal protein L14
20RA21854_00131	CDS	312	rplX			50S ribosomal protein L24
20RA21854_00132	CDS	540	rplE		COG0094	50S ribosomal protein L5
20RA21854_00133	CDS	186	rpsN1		COG0199	30S ribosomal protein S14
20RA21854_00134	CDS	399	rpsH		COG0096	30S ribosomal protein S8
20RA21854_00135	CDS	540	rplF		COG0097	50S ribosomal protein L6
20RA21854_00136	CDS	363	rplR		COG0256	50S ribosomal protein L18
20RA21854_00137	CDS	501	rpsE		COG0098	30S ribosomal protein S5
20RA21854_00138	CDS	183	rpmD			50S ribosomal protein L30
20RA21854_00139	CDS	441	rplO			50S ribosomal protein L15
20RA21854_00140	CDS	1302	secY_1			Protein translocase subunit SecY
20RA21854_00141	CDS	651	adk	2.7.4.3		Adenylate kinase
20RA21854_00142	CDS	747	map_1	3.4.11.18	COG0024	Methionine aminopeptidase 1
20RA21854_00143	CDS	219	infA		COG0361	Translation initiation factor IF-1
20RA21854_00144	CDS	114	rpmJ			50S ribosomal protein L36
20RA21854_00145	CDS	366	rpsM		COG0099	30S ribosomal protein S13
20RA21854_00146	CDS	390	rpsK			30S ribosomal protein S11
20RA21854_00147	CDS	945	rpoA	2.7.7.6	COG0202	DNA-directed RNA polymerase subunit alpha
20RA21854_00148	CDS	363	rplQ			50S ribosomal protein L17
20RA21854_00149	CDS	843	ecfA1	7.-.-.-		Energy-coupling factor transporter ATP-binding protein EcfA1
20RA21854_00150	CDS	882	ecfA2	3.6.3.-	COG1122	Energy-coupling factor transporter ATP-binding protein EcfA2
20RA21854_00151	CDS	795	ecfT_1		COG0619	Energy-coupling factor transporter transmembrane protein EcfT
20RA21854_00152	CDS	744	truA_1	5.4.99.12	COG0101	tRNA pseudouridine synthase A
20RA21854_00153	CDS	438	rplM		COG0102	50S ribosomal protein L13
20RA21854_00154	CDS	393	rpsI		COG0103	30S ribosomal protein S9
20RA21854_00155	CDS	429				hypothetical protein
20RA21854_00156	CDS	714	cwlD	3.5.1.28	COG0860	Germination-specific N-acetylmuramoyl-L-alanine amidase
20RA21854_00157	CDS	1065	salA_1		COG0489	Iron-sulfur cluster carrier protein
20RA21854_00158	CDS	618	gerD			Spore germination protein GerD
20RA21854_00159	CDS	612				hypothetical protein
20RA21854_00160	CDS	765				hypothetical protein
20RA21854_00161	CDS	219				hypothetical protein
20RA21854_00162	rRNA	1550				16S ribosomal RNA
20RA21854_00163	rRNA	2920				23S ribosomal RNA
20RA21854_00164	rRNA	109				5S ribosomal RNA
20RA21854_00165	tRNA	75				tRNA-Asn(gtt)
20RA21854_00166	tRNA	73				tRNA-Thr(ggt)
20RA21854_00167	tRNA	75				tRNA-Glu(ttc)
20RA21854_00168	tRNA	76				tRNA-Val(tac)
20RA21854_00169	tRNA	84				tRNA-Tyr(gta)
20RA21854_00170	tRNA	75				tRNA-Gln(ttg)
20RA21854_00171	tRNA	76				tRNA-Lys(ttt)
20RA21854_00172	tRNA	72				tRNA-Gly(gcc)
20RA21854_00173	tRNA	73				tRNA-Ala(tgc)
20RA21854_00174	CDS	210	garK_1	2.7.1.165	COG1929	Glycerate 2-kinase
20RA21854_00175	CDS	987	garK_2	2.7.1.165	COG1929	Glycerate 2-kinase
20RA21854_00176	CDS	894	rocF	3.5.3.1		Arginase
20RA21854_00177	CDS	822	cdaA	2.7.7.85	COG1624	Cyclic di-AMP synthase CdaA
20RA21854_00178	CDS	1491	cdaR_1		COG4856	CdaA regulatory protein CdaR
20RA21854_00179	CDS	1347	glmM	5.4.2.10	COG1109	Phosphoglucosamine mutase
20RA21854_00180	CDS	1803	glmS	2.6.1.16	COG0449	Glutamine--fructose-6-phosphate aminotransferase [isomerizing]
20RA21854_00181	CDS	810		3.-.-.-		putative hydrolase
20RA21854_00182	CDS	732	rspR_1		COG1802	HTH-type transcriptional repressor RspR
20RA21854_00183	CDS	531	xylB_1	2.7.1.17	COG1070	Xylulose kinase
20RA21854_00184	CDS	1002	xylB_2	2.7.1.17	COG1070	Xylulose kinase
20RA21854_00185	CDS	1347	gntT_1		COG2610	High-affinity gluconate transporter
20RA21854_00186	CDS	1410	gndA	1.1.1.44	COG0362	6-phosphogluconate dehydrogenase, NADP(+)-dependent, decarboxylating
20RA21854_00187	CDS	1965	dpp5	3.4.14.-	COG1506	Dipeptidyl-peptidase 5
20RA21854_00188	CDS	567				hypothetical protein
20RA21854_00189	CDS	507				hypothetical protein
20RA21854_00190	CDS	915				hypothetical protein
20RA21854_00191	CDS	492	sigH_2		COG1595	ECF RNA polymerase sigma factor SigH
20RA21854_00192	CDS	963				hypothetical protein
20RA21854_00193	CDS	342				hypothetical protein
20RA21854_00194	CDS	102				hypothetical protein
20RA21854_00195	CDS	636	fabG_1	1.1.1.100		3-oxoacyl-[acyl-carrier-protein] reductase FabG
20RA21854_00196	CDS	669	metP_1		COG2011	Methionine import system permease protein MetP
20RA21854_00197	CDS	1041	metN_1	3.6.3.-	COG1135	Methionine import ATP-binding protein MetN
20RA21854_00198	CDS	813	metQ_1		COG1464	D-methionine-binding lipoprotein MetQ
20RA21854_00199	CDS	909	tdh_1	1.1.1.103		L-threonine 3-dehydrogenase
20RA21854_00200	CDS	765				hypothetical protein
20RA21854_00201	CDS	1437	dprE1	1.1.98.3	COG0277	Decaprenylphosphoryl-beta-D-ribose oxidase
20RA21854_00202	CDS	534	mdtG			Multidrug resistance protein MdtG
20RA21854_00203	CDS	1722				hypothetical protein
20RA21854_00204	CDS	1197	bcr			Bicyclomycin resistance protein
20RA21854_00205	CDS	501				hypothetical protein
20RA21854_00206	CDS	216				hypothetical protein
20RA21854_00207	CDS	918	dppB		COG0601	Dipeptide transport system permease protein DppB
20RA21854_00208	CDS	1005	dppC_1		COG1173	Dipeptide transport system permease protein DppC
20RA21854_00209	CDS	1011	oppD_1		COG0444	Oligopeptide transport ATP-binding protein OppD
20RA21854_00210	CDS	774	oppF_1		COG4608	Oligopeptide transport ATP-binding protein OppF
20RA21854_00211	CDS	1611	dppE_1		COG4166	Dipeptide-binding protein DppE
20RA21854_00212	CDS	468				hypothetical protein
20RA21854_00213	CDS	900	rhaS_1			HTH-type transcriptional activator RhaS
20RA21854_00214	CDS	192				hypothetical protein
20RA21854_00215	CDS	348				hypothetical protein
20RA21854_00216	CDS	1641	dppE_2		COG4166	Dipeptide-binding protein DppE
20RA21854_00217	CDS	1641	dppE_3		COG4166	Dipeptide-binding protein DppE
20RA21854_00218	CDS	834	yvgN	1.1.1.-	COG0656	Glyoxal reductase
20RA21854_00219	CDS	738	proC_1	1.5.1.2		Pyrroline-5-carboxylate reductase
20RA21854_00220	CDS	651	pnuC		COG3201	Nicotinamide riboside transporter PnuC
20RA21854_00221	CDS	852	glcU_1		COG4975	Glucose uptake protein GlcU
20RA21854_00222	CDS	690	modB		COG4149	Molybdenum transport system permease protein ModB
20RA21854_00223	CDS	255	modA		COG0725	Molybdate-binding protein ModA
20RA21854_00224	CDS	567				hypothetical protein
20RA21854_00225	CDS	921				hypothetical protein
20RA21854_00226	CDS	102				hypothetical protein
20RA21854_00227	CDS	102				hypothetical protein
20RA21854_00228	CDS	867	gltR_1		COG0583	HTH-type transcriptional regulator GltR
20RA21854_00229	CDS	969				hypothetical protein
20RA21854_00230	CDS	141				hypothetical protein
20RA21854_00231	CDS	96				hypothetical protein
20RA21854_00232	CDS	606	plsC	2.3.1.-	COG0204	1-acyl-sn-glycerol-3-phosphate acyltransferase
20RA21854_00233	CDS	102				hypothetical protein
20RA21854_00234	CDS	978	ccpB_1			Catabolite control protein B
20RA21854_00235	CDS	330				hypothetical protein
20RA21854_00236	CDS	837				hypothetical protein
20RA21854_00237	CDS	357				hypothetical protein
20RA21854_00238	CDS	114				hypothetical protein
20RA21854_00239	CDS	765	yjjV	3.1.-.-	COG0084	putative metal-dependent hydrolase YjjV
20RA21854_00240	CDS	1650				hypothetical protein
20RA21854_00241	CDS	534				hypothetical protein
20RA21854_00242	CDS	885				hypothetical protein
20RA21854_00243	CDS	123				hypothetical protein
20RA21854_00244	CDS	1881	yheS		COG0488	putative ABC transporter ATP-binding protein YheS
20RA21854_00245	CDS	198				hypothetical protein
20RA21854_00246	CDS	111				hypothetical protein
20RA21854_00247	CDS	1680	appA_1			Oligopeptide-binding protein AppA
20RA21854_00248	CDS	957	gsiC_1		COG0601	Glutathione transport system permease protein GsiC
20RA21854_00249	CDS	924	oppC_1		COG1173	Oligopeptide transport system permease protein OppC
20RA21854_00250	CDS	981	oppD_2		COG0444	Oligopeptide transport ATP-binding protein OppD
20RA21854_00251	CDS	966	oppF_2		COG4608	Oligopeptide transport ATP-binding protein OppF
20RA21854_00252	CDS	681	ywpJ_1	3.1.3.-	COG0561	Phosphatase YwpJ
20RA21854_00253	CDS	231	ywtE_1	3.1.3.104	COG0561	5-amino-6-(5-phospho-D-ribitylamino)uracil phosphatase YwtE
20RA21854_00254	CDS	108				hypothetical protein
20RA21854_00255	CDS	108				hypothetical protein
20RA21854_00256	CDS	108				hypothetical protein
20RA21854_00257	CDS	108				hypothetical protein
20RA21854_00258	CDS	111				hypothetical protein
20RA21854_00259	CDS	1119	hpd	1.13.11.27	COG3185	4-hydroxyphenylpyruvate dioxygenase
20RA21854_00260	CDS	957	yisK_1		COG0179	putative protein YisK
20RA21854_00261	CDS	1173	hmgA	1.13.11.5		Homogentisate 1,2-dioxygenase
20RA21854_00262	CDS	1272	mdrP_1			Na(+), Li(+), K(+)/H(+) antiporter
20RA21854_00263	CDS	477	ddl_1	6.3.2.4		D-alanine--D-alanine ligase
20RA21854_00264	CDS	276	ddl_2	6.3.2.4		D-alanine--D-alanine ligase
20RA21854_00265	CDS	1377	murF_1	6.3.2.10	COG0770	UDP-N-acetylmuramoyl-tripeptide--D-alanyl-D-alanine ligase
20RA21854_00266	CDS	1587	cshA	3.6.4.13	COG0513	DEAD-box ATP-dependent RNA helicase CshA
20RA21854_00267	CDS	963	uvsE_1	3.-.-.-	COG4294	UV DNA damage endonuclease
20RA21854_00268	CDS	573	glpG	3.4.21.105		Rhomboid protease GlpG
20RA21854_00269	CDS	360	acpS	2.7.8.7	COG0736	Holo-[acyl-carrier-protein] synthase
20RA21854_00270	CDS	1014	ydcC		COG2834	Sporulation protein YdcC
20RA21854_00271	CDS	1170	alr	5.1.1.1		Alanine racemase
20RA21854_00272	CDS	288	ndoAI		COG0864	Antitoxin EndoAI
20RA21854_00273	CDS	351	ndoA	3.1.27.-	COG2337	Endoribonuclease EndoA
20RA21854_00274	CDS	2169	yhgF		COG2183	Protein YhgF
20RA21854_00275	CDS	459				Protein SprT-like protein
20RA21854_00276	tRNA	75				tRNA-Asn(gtt)
20RA21854_00277	tRNA	91				tRNA-Ser(gct)
20RA21854_00278	tRNA	75				tRNA-Glu(ttc)
20RA21854_00279	tRNA	76				tRNA-Val(tac)
20RA21854_00280	tRNA	76				tRNA-Asp(gtc)
20RA21854_00281	tRNA	75				tRNA-Gln(ttg)
20RA21854_00282	tRNA	74				tRNA-Lys(ttt)
20RA21854_00283	tRNA	83				tRNA-Leu(gag)
20RA21854_00284	tRNA	77				tRNA-Arg(acg)
20RA21854_00285	tRNA	77				tRNA-Pro(tgg)
20RA21854_00286	tRNA	71				tRNA-Gly(tcc)
20RA21854_00287	rRNA	1550				16S ribosomal RNA
20RA21854_00288	rRNA	2920				23S ribosomal RNA
20RA21854_00289	rRNA	109				5S ribosomal RNA
20RA21854_00290	tRNA	77				tRNA-Met(cat)
20RA21854_00291	tRNA	76				tRNA-Asp(gtc)
20RA21854_00292	CDS	474	tsaE		COG0802	tRNA threonylcarbamoyladenosine biosynthesis protein TsaE
20RA21854_00293	CDS	693	tsaB		COG1214	tRNA threonylcarbamoyladenosine biosynthesis protein TsaB
20RA21854_00294	CDS	444	rimI	2.3.1.266	COG0456	[Ribosomal protein S18]-alanine N-acetyltransferase
20RA21854_00295	CDS	1017	tsaD	2.3.1.234	COG0533	tRNA N6-adenosine threonylcarbamoyltransferase
20RA21854_00296	CDS	1977	ybiT_1		COG0488	putative ABC transporter ATP-binding protein YbiT
20RA21854_00297	CDS	630	rex		COG2344	Redox-sensing transcriptional repressor Rex
20RA21854_00298	CDS	192				hypothetical protein
20RA21854_00299	CDS	750				hypothetical protein
20RA21854_00300	CDS	285	groS		COG0234	10 kDa chaperonin
20RA21854_00301	CDS	1635	groL		COG0459	60 kDa chaperonin
20RA21854_00302	CDS	1548	guaA	6.3.5.2		GMP synthase [glutamine-hydrolyzing]
20RA21854_00303	CDS	1326	pbuG		COG2252	Guanine/hypoxanthine permease PbuG
20RA21854_00304	CDS	702	walR_1		COG0745	Transcriptional regulatory protein WalR
20RA21854_00305	CDS	1389	sasA_1	2.7.-.-		Adaptive-response sensory-kinase SasA
20RA21854_00306	rRNA	1550				16S ribosomal RNA
20RA21854_00307	rRNA	2919				23S ribosomal RNA
20RA21854_00308	rRNA	109				5S ribosomal RNA
20RA21854_00309	CDS	954				hypothetical protein
20RA21854_00310	CDS	630				hypothetical protein
20RA21854_00311	CDS	138				hypothetical protein
20RA21854_00312	CDS	723				hypothetical protein
20RA21854_00313	CDS	795				hypothetical protein
20RA21854_00314	CDS	234				hypothetical protein
20RA21854_00315	CDS	771	fcf1	1.1.1.266		dTDP-4-dehydro-6-deoxyglucose reductase
20RA21854_00316	CDS	774				hypothetical protein
20RA21854_00317	CDS	435				hypothetical protein
[truncated: 5,545 more rows]
