# Supplementary material for: Molecular Typing of Ukrainian Bacillus anthracis Strains by Combining Whole-Genome Sequencing Techniques
Source: Microorganisms. 2022 Feb 17;10(2):461. doi: 10.3390/microorganisms10020461 (PMC8875922; doi:10.3390/microorganisms10020461)
Supplement: Supplementary file 1 [file microorganisms-10-00461-s001.zip › Table S4 - cgSNP distance table.xlsx]

## Sheet: Table S4
	BA-C10-CHER	BA-D12-MEL	BA-C12-SU	BA-S12-SU	Shikan-NIID	Ames	CNEVA-9066	A1055	Vollum	Kruger_B	Tsiankovskii-I	Carbosap	Gmb1	CZC5	SVA11	2000031052	BIM_Pollino	PAK-1	K3	Pasteur	Sterne	STI1	A24	BUL 31	BF1	A4622	K4834	K8215	Scotland_474	A0083	A0245	A0464	A0853	A0081	A11193	A0150	A0303	A0401	A0417	A0893	FDAARGOS_341	BC031
BA-C10-CHER	0	46	16	58	349	264	718	1333	231	1007	61	142	456	251	965	1548	81	109	301	129	256	110	728	103	727	117	255	286	210	247	81	315	85	300	84	112	128	79	111	97	256	986
BA-D12-MEL	46	0	62	54	351	266	720	1335	233	1009	63	144	458	253	967	1550	83	111	301	131	258	112	730	105	729	119	257	288	212	249	83	317	87	302	86	114	130	81	113	99	258	988
BA-C12-SU	16	62	0	44	365	280	734	1349	247	1023	77	158	472	267	981	1564	97	125	317	145	272	126	742	89	713	133	271	302	226	263	97	331	101	286	70	128	144	95	127	113	272	1002
BA-S12-SU	58	54	44	0	363	278	732	1347	245	1021	75	156	470	265	979	1562	95	123	315	143	270	124	740	87	711	131	269	300	224	261	95	329	99	284	68	126	142	93	125	111	270	1000
Shikan-NIID	349	351	365	363	0	145	943	1558	458	1232	366	387	693	478	1190	1773	322	354	528	374	179	355	953	348	952	362	334	399	455	326	326	542	330	413	349	357	373	324	356	342	179	1211
Ames	264	266	280	278	145	0	858	1473	373	1147	281	302	604	393	1105	1688	237	269	443	289	94	270	868	263	867	277	249	314	370	241	241	457	245	328	264	272	288	239	271	257	94	1126
CNEVA-9066	718	720	734	732	943	858	0	1333	813	449	735	756	1066	805	407	1548	695	721	855	743	850	724	88	717	73	727	849	880	822	841	695	897	699	894	718	726	740	693	725	711	850	428
A1055	1333	1335	1349	1347	1558	1473	1333	0	1428	1622	1350	1369	1683	1420	1580	349	1310	1338	1470	1358	1465	1339	1343	1332	1344	1346	1464	1495	1437	1456	1310	1512	1314	1509	1333	1341	1357	1308	1340	1326	1465	1601
Vollum	231	233	247	245	458	373	813	1428	0	1102	248	269	581	346	1060	1643	208	236	396	256	365	237	823	230	822	244	364	395	337	354	208	400	212	409	231	239	255	206	238	224	365	1081
Kruger_B	1007	1009	1023	1021	1232	1147	449	1622	1102	0	1024	1045	1355	1094	88	1835	984	1010	1144	1032	1139	1013	459	1006	460	1016	1138	1169	1111	1130	984	1186	988	1183	1007	1015	1029	982	1014	1000	1139	97
Tsiankovskii-I	61	63	77	75	366	281	735	1350	248	1024	0	159	473	268	982	1565	98	126	318	146	273	127	745	120	744	134	272	303	227	264	98	332	102	317	101	129	145	96	128	114	273	1001
Carbosap	142	144	158	156	387	302	756	1369	269	1045	159	0	485	289	1003	1584	111	147	339	167	294	148	766	141	765	155	293	324	240	285	119	353	115	338	142	150	158	109	149	127	294	1024
Gmb1	456	458	472	470	693	604	1066	1683	581	1355	473	485	0	601	1313	1898	423	461	651	481	600	462	1076	455	1075	469	603	636	534	595	433	665	429	650	456	464	444	423	463	441	600	1334
CZC5	251	253	267	265	478	393	805	1420	346	1094	268	289	601	0	1052	1635	228	256	264	276	385	257	815	250	816	264	384	415	357	376	228	430	232	429	251	259	275	226	258	244	385	1073
SVA11	965	967	981	979	1190	1105	407	1580	1060	88	982	1003	1313	1052	0	1793	942	968	1102	990	1097	971	417	964	418	974	1096	1127	1069	1088	942	1144	946	1141	965	973	987	940	972	958	1097	67
2000031052	1548	1550	1564	1562	1773	1688	1548	349	1643	1835	1565	1584	1898	1635	1793	0	1525	1553	1685	1573	1680	1554	1558	1547	1559	1561	1679	1710	1652	1671	1525	1727	1529	1724	1548	1556	1572	1523	1555	1541	1680	1814
BIM_Pollino	81	83	97	95	322	237	695	1310	208	984	98	111	423	228	942	1525	0	86	278	106	229	87	705	80	704	94	232	263	177	224	58	292	54	277	81	89	95	48	88	66	229	963
PAK-1	109	111	125	123	354	269	721	1338	236	1010	126	147	461	256	968	1553	86	0	306	134	261	115	731	108	730	40	260	291	215	252	86	320	90	305	109	117	133	84	116	102	261	989
K3	301	301	317	315	528	443	855	1470	396	1144	318	339	651	264	1102	1685	278	306	0	326	435	307	865	300	866	314	434	465	407	426	278	480	282	479	301	309	325	276	308	294	435	1123
Pasteur	129	131	145	143	374	289	743	1358	256	1032	146	167	481	276	990	1573	106	134	326	0	281	135	753	90	752	142	280	311	235	272	106	340	110	325	129	137	153	104	136	122	281	1011
Sterne	256	258	272	270	179	94	850	1465	365	1139	273	294	600	385	1097	1680	229	261	435	281	0	262	860	255	859	269	241	306	362	233	233	449	237	320	256	264	280	231	263	249	0	1118
STI1	110	112	126	124	355	270	724	1339	237	1013	127	148	462	257	971	1554	87	115	307	135	262	0	734	109	733	123	261	292	216	253	87	321	91	306	110	118	134	85	99	103	262	992
A24	728	730	742	740	953	868	88	1343	823	459	745	766	1076	815	417	1558	705	731	865	753	860	734	0	725	97	737	859	890	832	851	705	907	709	902	726	736	750	703	735	721	860	438
BUL 31	103	105	89	87	348	263	717	1332	230	1006	120	141	455	250	964	1547	80	108	300	90	255	109	725	0	696	116	254	285	209	246	80	314	84	267	73	111	127	78	110	96	255	985
BF1	727	729	713	711	952	867	73	1344	822	460	744	765	1075	816	418	1559	704	730	866	752	859	733	97	696	0	736	858	889	831	850	704	906	708	873	697	735	749	702	734	720	859	439
A4622	117	119	133	131	362	277	727	1346	244	1016	134	155	469	264	974	1561	94	40	314	142	269	123	737	116	736	0	268	299	223	260	94	328	98	313	117	125	141	92	124	110	269	995
K4834	255	257	271	269	334	249	849	1464	364	1138	272	293	603	384	1096	1679	232	260	434	280	241	261	859	254	858	268	0	305	361	146	232	448	236	319	255	263	279	230	262	248	241	1117
K8215	286	288	302	300	399	314	880	1495	395	1169	303	324	636	415	1127	1710	263	291	465	311	306	292	890	285	889	299	305	0	392	297	263	479	267	50	286	294	310	259	293	279	306	1148
Scotland_474	210	212	226	224	455	370	822	1437	337	1111	227	240	534	357	1069	1652	177	215	407	235	362	216	832	209	831	223	361	392	0	353	187	421	183	406	210	218	206	176	217	195	362	1090
A0083	247	249	263	261	326	241	841	1456	354	1130	264	285	595	376	1088	1671	224	252	426	272	233	253	851	246	850	260	146	297	353	0	224	440	228	311	247	255	271	222	254	240	233	1109
A0245	81	83	97	95	326	241	695	1310	208	984	98	119	433	228	942	1525	58	86	278	106	233	87	705	80	704	94	232	263	187	224	0	292	62	277	81	89	105	56	86	74	233	963
A0464	315	317	331	329	542	457	897	1512	400	1186	332	353	665	430	1144	1727	292	320	480	340	449	321	907	314	906	328	448	479	421	440	292	0	296	493	315	323	339	289	322	308	449	1165
A0853	85	87	101	99	330	245	699	1314	212	988	102	115	429	232	946	1529	54	90	282	110	237	91	709	84	708	98	236	267	183	228	62	296	0	281	85	93	101	52	92	70	237	967
A0081	300	302	286	284	413	328	894	1509	409	1183	317	338	650	429	1141	1724	277	305	479	325	320	306	902	267	873	313	319	50	406	311	277	493	281	0	270	308	324	273	307	293	320	1162
A11193	84	86	70	68	349	264	718	1333	231	1007	101	142	456	251	965	1548	81	109	301	129	256	110	726	73	697	117	255	286	210	247	81	315	85	270	0	112	128	79	111	97	256	986
A0150	112	114	128	126	357	272	726	1341	239	1015	129	150	464	259	973	1556	89	117	309	137	264	118	736	111	735	125	263	294	218	255	89	323	93	308	112	0	136	87	119	105	264	994
A0303	128	130	144	142	373	288	740	1357	255	1029	145	158	444	275	987	1572	95	133	325	153	280	134	750	127	749	141	279	310	206	271	105	339	101	324	128	136	0	95	135	113	280	1008
A0401	79	81	95	93	324	239	693	1308	206	982	96	109	423	226	940	1523	48	84	276	104	231	85	703	78	702	92	230	259	176	222	56	289	52	273	79	87	95	0	86	64	231	961
A0417	111	113	127	125	356	271	725	1340	238	1014	128	149	463	258	972	1555	88	116	308	136	263	99	735	110	734	124	262	293	217	254	86	322	92	307	111	119	135	86	0	104	263	993
A0893	97	99	113	111	342	257	711	1326	224	1000	114	127	441	244	958	1541	66	102	294	122	249	103	721	96	720	110	248	279	195	240	74	308	70	293	97	105	113	64	104	0	249	979
FDAARGOS_341	256	258	272	270	179	94	850	1465	365	1139	273	294	600	385	1097	1680	229	261	435	281	0	262	860	255	859	269	241	306	362	233	233	449	237	320	256	264	280	231	263	249	0	1118
BC031	986	988	1002	1000	1211	1126	428	1601	1081	97	1001	1024	1334	1073	67	1814	963	989	1123	1011	1118	992	438	985	439	995	1117	1148	1090	1109	963	1165	967	1162	986	994	1008	961	993	979	1118	0
