# Supplementary material for: Molecular Typing of Ukrainian Bacillus anthracis Strains by Combining Whole-Genome Sequencing Techniques
Source: Microorganisms. 2022 Feb 17;10(2):461. doi: 10.3390/microorganisms10020461 (PMC8875922; doi:10.3390/microorganisms10020461)
Supplement: Supplementary file 1 [file microorganisms-10-00461-s001.zip › Table S5 - MLVA profiles of Ukrainian strains and strains from wider neighbouring regions.xlsx]

## Sheet: All strains
#ID	vrrA	vrrB1	vrrB2	vrrC1	vrrC2	CG3	pX02_at	pX01_AAT	Bams01	Bams03	Bams05	Bams07	Bams13	Bams15	Bams21	Bams22	Bams23	Bams24	Bams25	Bams28	Bams30	Bams31	Bams34	Bams44	Bams51	Bams53	vntr12	vntr16	vntr17	vntr23	vntr35	vntr19
BA-C10-CHER	4	20	14	57	21	1	7	9	13	30	7	99	30	45	10	14	9	11	13	14	75	64	9	8	9	8	6	20	5	4	4	5
BA-D12-MEL	5	20	14	57	21	1	7	10	13	30	7	99	27	45	10	14	9	11	13	14	66	64	9	8	9	8	6	20	4	4	4	5
BA-C12-SU	4	20	14	57	21	1	7	9	13	30	7	99	30	45	10	14	9	11	13	14	75	64	9	8	9	8	6	20	5	4	4	5
BA-S12-SU	5	16	14	57	21	1	7	9	13	30	6	99	30	45	10	14	9	11	13	14	84	64	9	8	9	8	6	20	4	4	4	5
B-a-3Ya	5	20	14	57	21	1	10	10	13	24	7	63	30	45	10	13	9	11	13	14	66	64	9	8	9	8	6	20	4	4	4	5
B-a-4Ya	4	20	14	57	21	1	7	10	13	18	7	63	30	24	10	16	11	NA	13	13	57	64	9	8	9	8	6	20	4	4	4	5
B-a-1056-51	5	20	14	57	21	1	7	10	13	27	7	99	30	45	10	14	9	11	13	14	72	NA	9	8	9	8	6	20	4	4	4	5
81/1	4	20	14	53	21	1	7	10	10	NA	NA	NA	NA	NA	10	NA	9	NA	13	14	NA	NA	4	8	NA	8	6	20	4	4	4	5
Tsiankovskii-I	4	20	14	57	17	1	7	10	13	30	6	99	30	45	10	14	9	10	13	14	75	64	9	8	9	8	6	20	4	4	5	5
Larissa	4	20	13	53	17	2	9	7	16	22	5	50	35	24	10	16	11	11	13	14	49	64	11	8	9	8	6	20	4	4	5	4
Ba-8884/94-Geo	4	20	14	57	21	1	NA	9	13	18	7	76	30	45	10	16	NA	11	13	14	63	64	9	8	9	8	6	NA	NA	4	4	5
STI1	4	20	14	57	21	1	NA	NA	13	24	7	76	30	45	10	16	NA	11	13	14	75	64	9	8	9	8	6	NA	NA	4	4	5
BUL31	5	20	14	57	21	1	7	10	13	30	7	51	29	45	10	16	11	11	13	14	66	64	9	8	9	8	6	20	4	4	4	5
BUL16	5	20	14	57	21	1	7	10	13	30	7	99	29	45	10	16	11	11	13	14	51	64	9	8	9	8	6	20	4	4	4	5
KZ-113	4	20	14	57	21	1	7	9	13	27	7	NA	30	45	10	16	11	11	13	14	75	64	9	8	9	8	6	20	5	4	4	5
A0264	4	20	13	57	21	2	7	5	13	30	7	99	30	22	10	16	11	11	12	14	NA	64	9	8	9	8	6	20	5	4	4	5
K3974	5	20	14	NA	NA	1	6	9	13	30	7	99	30	45	10	14	9	NA	13	14	75	63	9	8	9	8	6	20	4	4	4	5
A0241	4	20	13	57	21	1	NA	9	13	30	7	99	30	45	10	16	11	11	13	14	75	64	9	8	9	8	6	NA	NA	4	4	5
A1032	4	20	14	57	21	1	7	11	13	NA	7	99	30	45	10	16	11	11	13	14	NA	64	9	8	9	8	6	20	5	4	4	5
A1035	4	20	14	57	21	1	7	10	13	30	7	99	30	45	10	16	11	11	13	14	59	64	9	8	9	8	6	20	6	4	4	5
A0062	4	20	14	36	21	1	7	9	13	18	7	NA	30	NA	10	14	9	11	13	14	60	NA	9	NA	9	8	6	20	4	4	4	5
A0245	4	20	15	57	21	1	7	10	13	NA	7	82	30	45	10	16	11	NA	13	14	NA	64	9	8	9	8	6	20	4	4	4	5
A0485	4	20	14	57	21	1	NA	9	13	18	7	59	30	45	10	NA	10	NA	13	14	NA	64	7	8	8	8	6	NA	NA	4	4	5
A11193	4	20	14	57	21	1	7	7	13	27	7	99	30	45	10	16	11	11	13	14	78	64	9	8	9	8	6	20	4	4	4	5
A0150	4	20	14	49	21	1	7	10	13	27	7	99	19	45	10	NA	10	NA	13	14	NA	NA	9	8	NA	8	6	20	4	4	4	5
A0417	4	20	14	36	21	1	7	10	13	18	7	NA	30	NA	10	15	10	NA	13	14	36	NA	NA	NA	9	8	6	20	4	4	4	5

## Sheet: Ukrainian
#ID	Sequencing technology	vrrA	vrrB1	vrrB2	vrrC1	vrrC2	CG3	pX02_at	pX01_AAT	Bams01	Bams03	Bams05	Bams07	Bams13	Bams15	Bams21	Bams22	Bams23	Bams24	Bams25	Bams28	Bams30	Bams31	Bams34	Bams44	Bams51	Bams53	vntr12	vntr16	vntr17	vntr23	vntr35	vntr19
BA-C10-CHER	SRS	4	20	14	57	21	1	7	9	13	30	7	99	30	45	10	14	9	11	13	14	75	64	9	8	9	8	6	20	5	4	4	5
	ONT	4	20	14	57	21	1	8	9	13	30	7	99	30	45	10	14	9	11	13	14	75	64	9	8	9	8	6	20	5	4	4	5
	SRS/ONT	4	20	14	57	21	1	7	9	13	30	7	99	30	45	10	14	9	11	13	14	75	64	9	8	9	8	6	20	5	4	4	5
BA-D12-MEL	SRS	5	20	14	57	21	1	7	10	13	30	7	99	27	45	10	14	9	NA	13	14	66	64	9	8	9	8	6	20	4	4	4	5
	ONT	5	20	14	57	21	1	8	10	13	30	7	99	27	45	10	14	9	11	13	14	66	64	9	8	9	8	6	20	4	4	4	5
	SRS/ONT	5	20	14	57	21	1	7	10	13	30	7	99	27	45	10	14	9	11	13	14	66	64	9	8	9	8	6	20	4	4	4	5
BA-C12-SU	SRS	4	20	14	57	21	1	7	9	13	30	7	99	30	45	10	14	9	11	13	14	75	64	9	8	9	8	6	20	NA	4	4	5
	ONT	4	20	14	57	21	1	8	9	13	30	7	99	30	45	10	14	9	11	13	14	75	64	9	8	9	8	6	20	5	4	4	5
	SRS/ONT	4	20	14	57	21	1	7	9	13	30	7	99	30	45	10	14	9	11	13	14	75	64	9	8	9	8	6	20	5	4	4	5
BA-S12-SU	SRS	NA	16	14	NA	NA	1	7	9	NA	NA	NA	NA	NA	NA	10	NA	NA	NA	13	NA	NA	NA	NA	NA	NA	8	6	20	4	4	4	5
	ONT	5	16	14	57	21	1	8	9	13	30	6	99	30	45	10	14	9	11	13	14	84	64	9	8	9	8	6	20	4	4	4	5
	SRS/ONT	5	16	14	57	21	1	7	9	13	30	6	99	30	45	10	14	9	11	13	14	84	64	9	8	9	8	6	20	4	4	4	5
